# Supplementary material for: Extracellular Self-DNA Effects on Yeast Cell Cycle and Transcriptome during Batch Growth
Source: Biomolecules. 2024 Jun 6;14(6):663. doi: 10.3390/biom14060663 (PMC11201494; doi:10.3390/biom14060663)
Supplement: Supplementary file 1 [file biomolecules-14-00663-s001.zip]

Archive with 4 entries (4 files):
- Table S1_GO.xlsx
- Table S2_DEGs.xlsx
- Table S3_r2.xlsx
- Figure S1.pptx
