# Supplementary material for: Extracellular Self-DNA Effects on Yeast Cell Cycle and Transcriptome during Batch Growth
Source: Biomolecules. 2024 Jun 6;14(6):663. doi: 10.3390/biom14060663 (PMC11201494; doi:10.3390/biom14060663)
Supplement: Supplementary file 1 [file biomolecules-14-00663-s001.zip › Table S1_GO.xlsx]

## Sheet: GO
Category	Subcategory	term_name	term_id	H2	FDR	H6	FDR	H11	FDR	H24	FDR	I2	FDR	I6	FDR	I11	FDR	I24	FDR	R2	FDR	R6	FDR	R11	FDR	R24	FDR
RESPONSE TO CHEMICALS	response to furfural	response to furfural	GO:1901426									Up	0.0152465	Up	0.00712901
	response to organic cyclic compoung	response to organic cyclic compound	GO:0014070									Up	0.0173724	Up	0.00712901	Up	0.00880667
		cellular response to chemical stress	GO:0062197											Up	0.00560742			Up	0.000973257
SULFUR AMINO ACID BIOSYNTHESIS	sulfur compounds	sulfur amino acid biosynthetic process	GO:0000097									Up	0.0196795					Up	0.000104683			Up	2.08681e+08
	sulfur compounds	serine family amino acid biosynthetic process	GO:0009070									Up	0.0074029	Up	0.0258406			Up	0.00559188			Up	1.44604e+07
	sulfur compounds	cysteine biosynthetic process	GO:0019344									Up	0.00132697	Up	0.00560742			Up	6.61803e-05			Up	1.36555e+08
	sulfur compounds	cysteine metabolic process	GO:0006534									Up	0.00178158	Up	0.00903809			Up	0.000183024			Up	2.08681e+08
	sulfur compounds	methionine metabolic process	GO:0006555									Up	0.0227421					Up	8.4906e-05			Up	2.86275e+08
	sulfur compounds	sulfur amino acid metabolic process	GO:0000096									Up	0.00548941					Up	4.39971e-05			Up	5.08811e+08
	sulfur compounds	aspartate family amino acid metabolic process	GO:0009066									Up	0.0210566					Up	0.0147638			Up	4.07113e+07
SULFATE METABOLISM	sulfate assimilation	sulfate assimilation	GO:0000103									Up	0.00548941					Up	0.000119349			Up	1.31927e-05
	sulfate reduction	sulfate reduction	GO:0019419									Up	0.00132697					Up	0.0147638			Up	0.000342425
	sulfate metabolism	sulfate assimilation, phosphoadenylyl sulfate reduction by phosphoadenylylsulfate reductase (thioredoxin)	GO:0019379									Up	0.0152465									Up	0.0298906
	hydrogen sulfide biosynthetic process	hydrogen sulfide biosynthetic process	GO:0070814									Up	0.00178158					Up	0.000568144			Up	3.75943e+06
	hydrogen sulfide metabolic process	hydrogen sulfide metabolic process	GO:0070813									Up	0.00178158					Up	0.000568144			Up	3.75943e+06
ONE CARBON METABOLISM	onecarbon metabolic process	onecarbon metabolic process	GO:0006730									Down	0.000680306
GLYCINE	glycine catabolism	glycine catabolic process	GO:0006546									Down	0.00944914													Down	0.0184549
	glycine catabolism	glycine cleavage complex	GO:0005960									Down	0.0180935													Down	0.0207837
SERINE METABOLISM	serine cataolism	serine family amino acid catabolic process	GO:0009071									Down	0.0196403					Down	0.011751							Down	0.0399645
PENTOSE PHOSPHATE PATH	pentose shunt	pentosephosphate shunt	GO:0006098					Down	0.0144799					Up	0.00805734			Up	9.15248e-05							Down	0.020766
	pentose transport	pentosephosphate shunt, oxidative branch	GO:0009051											Up	0.00208542			Up	0.00266353
	pentose catabolism	pentose catabolic process	GO:0019323											Up	0.0355462			Up	0.046412
	pentose shunt	pentosephosphate shunt, oxidative branch	GO:0009051											Up	0.00208542			Up	0.00266353
OXIDOREDUCTASE ACTIVITY	oxid	oxidoreductase activity	GO:0016491	Down	1.81861e+06			Down	1.9191e+11			Up	0.0374863	Up	8.64916e-05	Down	7.77074e-05	Up	1.52152e+11							Down	0.00335649
	oxid	oxidoreductase activity, acting on CHOH group of donors	GO:0016614	Down	0.00163995			Down	1.10889e-05					Up	0.000366076	Down	0.00409029	Up	0.000308576							Down	0.0251026
	oxid	oxidoreductase activity, acting on the CHOH group of donors, NAD or NADP as acceptor	GO:0016616	Down	0.00308037			Down	4.61802e-05					Up	0.000328261	Down	0.0188597	Up	9.5161e-05							Down	0.0194284
	oxid	alditol:NADP+ 1oxidoreductase activity	GO:0004032											Up	0.0201863			Up	0.00595319
	oxid	oxidoreductase activity, acting on the aldehyde or oxo group of donors	GO:0016903					Down	0.00039451					Up	0.0270988
	oxid	antioxidant activity	GO:0016209					Down	0.0421486									Up	0.0168992
PEROXIDASE ACTIVITY	peroxide	oxidoreductase activity, acting on peroxide as acceptor	GO:0016684															Up	0.0216861
	peroxide	peroxidase activity	GO:0004601															Up	0.0168992
WATER TRANSPORT	water channel activity	water channel activity	GO:0015250									Down	0.0208189	Down	0.0442429	Down	0.0394131
	water transmembrane transporter activity	water transmembrane transporter activity	GO:0005372									Down	0.0208189	Down	0.0442429	Down	0.0394131
MEMBRANE COMPONENTS	component of membrane	integral component of plasma membrane	GO:0005887									Down	0.0171018	Down	0.0087949	Down	0.0410681
	component of membrane	intrinsic component of plasma membrane	GO:0031226									Down	0.0195241	Down	0.014223	Down	0.028513
TRANSMEMBRANE TRASPORT	transmembrane transport	active transmembrane transporter activity	GO:0022804	Up	0.00231805																					Down	0.0253897
	transmembrane transport	secondary active transmembrane transporter activity	GO:0015291	Up	0.0220431											Down	0.0166753
	transmembrane transport	cell periphery	GO:0071944	Up	0.0429274									Down	0.00132508	Down	0.00941738									Down	0.0399973
	transmembrane transport	transmembrane transporter activity	GO:0022857	Up	0.0275014									Down	7.22474e-05	Down	5.64778e-05									Down	7.66398e+07
	transmembrane transport	transmembrane transport	GO:0055085	Up	0.0257809									Down	0.0030716	Down	6.04173e+07									Down	5.86432e+07
	transport	transporter activity	GO:0005215											Down	9.33556e-05	Down	0.000109516									Down	7.66398e+07
	transport	inorganic molecular entity transmembrane transporter activity	GO:0015318											Down	7.22474e-05	Down	0.000109516									Down	0.000224207
	transport	plasma membrane	GO:0005886											Down	0.00132508	Down	0.00149658									Down	0.0193385
	transport	passive transmembrane transporter activity	GO:0022803													Down	0.000835447
ION TRANSPORT	cation transport	cation transmembrane transporter activity	GO:0008324	Down	0.0294457									Down	0.000850129	Down	0.0394131									Down	0.0258292
	cation transport	monovalent inorganic cation transmembrane transporter activity	GO:0015077	Down	0.00161423									Down	0.0331476	Down	0.0394131									Down	0.00549134
	cation transport	cation transmembrane transporter activity	GO:0008324	Down	0.0294457									Down	0.000850129	Down	0.0394131									Down	0.0258292
	cation transport	inorganic cation transmembrane transporter activity	GO:0022890	Down	0.0319783									Down	0.00274776											Down	0.025712
	cation transport	proton transmembrane transporter activity	GO:0015078	Down	0.000225513			Down	0.00544557					Down	0.0258256
	cation transport	monovalent inorganic cation transport	GO:0015672	Down	0.0434599			Down	0.0439381
	cation transport	protontransporting twosector ATPase complex, catalytic domain	GO:0033178					Down	0.000614136
	cation transport	protontransporting ATP synthase activity, rotational mechanism	GO:0046933					Down	0.0448692							Down	0.0189365
	cation transport	ion transmembrane transport	GO:0034220					Down	0.00300651			Down	0.0208887			Down	8.33837e-05									Down	9.72887e-05
SUGAR TRANSPORT	fructose transmembrane transporter activity	fructose transmembrane transporter activity	GO:0005353											Down	0.0178911			Up	0.0238754
	glucose transmembrane transporter activity	glucose transmembrane transporter activity	GO:0005355											Down	0.0258256			Up	0.040095
	monosaccharide transmembrane transporter activity	monosaccharide transmembrane transporter activity	GO:0015145											Down	0.0258256			Up	0.040095
	carbohydrate:cation symporter activity	carbohydrate:cation symporter activity	GO:0005402											Down	0.0258256			Up	0.0469943
	carbohydrate:proton symporter activity	carbohydrate:proton symporter activity	GO:0005351											Down	0.0258256			Up	0.0469943
	hexose transmembrane transporter activity	hexose transmembrane transporter activity	GO:0015149											Down	0.0258256			Up	0.040095
	carbohydrate transmembrane transporter activity	carbohydrate transmembrane transporter activity	GO:0015144											Down	0.0301886			Up	0.040095
	shortchain carboxylesterase activity	shortchain carboxylesterase activity	GO:0034338											Down	0.0424721
	alcohol Oacyltransferase activity	alcohol Oacyltransferase activity	GO:0034318											Down	0.0442429
	alcohol Oacetyltransferase activity	alcohol Oacetyltransferase activity	GO:0004026											Down	0.0442429
	disaccharide catabolic process	disaccharide catabolic process	GO:0046352													Down	0.0170529	Up	0.0111479
	betafructofuranosidase activity	betafructofuranosidase activity	GO:0004564													Down	0.0333905	Up	0.040095
	alphaglucosidase activity	alphaglucosidase activity	GO:0090599													Down	0.0166753	Up	0.0241124
	cellular carbohydrate catabolic process	cellular carbohydrate catabolic process	GO:0044275													Down	0.0019991	Up	0.000561653
	oligosaccharide catabolic process	oligosaccharide catabolic process	GO:0009313													Down	0.0220319	Up	0.0147638
	monosaccharide catabolic process	monosaccharide catabolic process	GO:0046365
	carbohydrate transmembrane transport	carbohydrate transmembrane transport	GO:0034219															Up	0.00206055
	monosaccharide transmembrane transport	monosaccharide transmembrane transport	GO:0015749															Up	0.00206055
	hexose transmembrane transport	hexose transmembrane transport	GO:0008645															Up	0.00206055
	Dxylose catabolic process	Dxylose catabolic process	GO:0042843															Up	0.0147638
	arabinose metabolic process	arabinose metabolic process	GO:0019566															Up	0.0400859
	arabinose catabolic process	arabinose catabolic process	GO:0019568															Up	0.0400859
	glucose import	glucose import	GO:0046323															Up	0.0014675
	trehalose metabolic process	trehalose metabolic process	GO:0005991															Up	0.000249339
	trehalose biosynthetic process	trehalose biosynthetic process	GO:0005992															Up	0.00266353
	trehalose metabolism in response to stress	trehalose metabolism in response to stress	GO:0070413															Up	0.00311635
	disaccharide biosynthetic process	disaccharide biosynthetic process	GO:0046351															Up	0.00811594
	alpha,alphatrehalosephosphate synthase complex (UDPforming)	alpha,alphatrehalosephosphate synthase complex (UDPforming)	GO:0005946															Up	0.0298624
RESPONSE TO WATER		cellular response to water deprivation	GO:0042631															Up	0.0251549
		cellular response to water stimulus	GO:0071462															Up	0.0147638
		response to water	GO:0009415
RESPONSE TO STIMULUS	response	cellular response to stimulus	GO:0051716	Up	2.73438e-05			Up	0.045002
	response	response to extracellular stimulus	GO:0009991	Up	2.73438e-05											Down	0.022011
	response to extrnal stimulus	cellular response to external stimulus	GO:0071496	Up	5.59193e-05											Down	0.0124961
	response to extrnal stimulus	response to external stimulus	GO:0009605	Up	8.50882e-05											Down	0.0141207
RESPONSE TO NUTRIENTS	response to nutrient	cellular response to nutrient levels	GO:0031669	Up	2.63539e-05											Down	0.023882
	response to nutrient	cellular response to nutrient	GO:0031670	Up	5.63577e-05											Down	0.00202298
	response	response to stimulus	GO:0050896	Up	7.14432e-05
RESPIRATION	respiration	respiratory chain complex IV	GO:0045277	Down	0.000439653
	respiration	mitochondrial respiratory chain complex IV	GO:0005751	Down	0.000439653
	respiration	mitochondrial respirasome	GO:0005746	Down	0.000439653			Down	5.82764e-07							Down	2.11541e-06
	respiration	respiratory chain complex	GO:0098803	Down	0.000348803			Down	1.95936e-06							Down	8.11223e-06
	respiration	respirasome	GO:0070469	Down	0.000460694			Down	1.97864e-07							Down	2.57719e-07
	tricarboxylic acid cycle	tricarboxylic acid cycle	GO:0006099	Down	4.60335e-05			Down	4.07848e-10							Down	2.48239e-12
	TRICARB	mitochondrial tricarboxylic acid cycle enzyme complex	GO:0030062					Down	0.000354819							Down	0.00809955
	mitochondrial respiratory chain complex II, succinate dehydrogenase complex (ubiquinone)	mitochondrial respiratory chain complex II, succinate dehydrogenase complex (ubiquinone)	GO:0005749					Down	0.00495523							Down	0.00012503
	fumarate reductase complex	fumarate reductase complex	GO:0045283					Down	0.00495523							Down	0.00012503
	respiratory chain complex II	respiratory chain complex II	GO:0045273					Down	0.00495523							Down	0.00012503
	succinate dehydrogenase complex	succinate dehydrogenase complex	GO:0045281					Down	0.00495523							Down	0.00012503
	mitochondrial respiratory chain complex III	mitochondrial respiratory chain complex III	GO:0005750					Down	0.00693819							Down	0.0125532
	mitochondrial transport	mitochondrial transport	GO:0006839					Down	0.00622159									Up	0.029734
CELL CYCLE, MITOSIS AND MEIOSIS	Cell cycle	positive regulation of cell growth	GO:0030307	Up	0.045002
	cell cycle	cell cycle	GO:0007049	Up	2.70098e+12			Up	3.52838e+13									Down	4.40964e+09
	replication?	cell cycle DNA replication	GO:0044786					Up	0.0192021									Down	0.0114454
	replication?	prereplicative complex assembly involved in cell cycle DNA replication	GO:1902299					Up	0.0274823
	meiotic/reproduction	meiotic cell cycle process	GO:1903046	Up	1.27242e+07			Up	3.65407e-05									Down	0.000242783
	spore	spore wall biogenesis	GO:0070590	Up	0.000588728			Up	0.0298219									Down	0.00671746
	spore	ascospore wall assembly	GO:0030476	Up	0.000588728			Up	0.0298219									Down	0.00671746
	spore	ascospore wall biogenesis	GO:0070591	Up	0.000588728			Up	0.0298219									Down	0.00671746
	spore	sporulation resulting in formation of a cellular spore	GO:0030435	Up	0.0007563			Up	0.0192021									Down	0.000651942
	spore	ascospore formation	GO:0030437	Up	5.59193e-05			Up	0.00672721									Down	0.00262427
	reproduction	reproduction	GO:0000003	Up	5.25397e+06			Up	0.000131012									Down	0.000126481
	reproductive process in singlecelled organism	reproductive process in singlecelled organism	GO:0022413	Up	0.000150039			Up	0.00429484									Down	0.00671746
	sporulation	sporulation	GO:0043934	Up	0.00142144			Up	0.0185721									Down	0.00107303
	chromosome segregation	chromosome segregation	GO:0007059	Up	0.00386067			Up	8.66229e+06									Down	1.07127e-05
		meiotic cell cycle	GO:0051321	Up	4.88878e+07			Up	2.51892e-05									Down	1.07127e-05
		cell cycle process	GO:0022402	Up	3.68999e+10			Up	2.25316e+11									Down	2.27536e+08
	dna integrity	mitotic DNA integrity checkpoint	GO:0044774	Up	0.0188312			Up	0.0298219
	mitotic	mitotic cell cycle	GO:0000278	Up	6.16843e-05			Up	3.58466e-05									Down	0.00151526
		mitotic cell cycle process	GO:1903047	Up	0.000588728			Up	9.99005e-05									Down	0.000641585
		mitotic sister chromatid segregation	GO:0000070					Up	0.000152178									Down	0.000251116
		mitotic sister chromatid cohesion	GO:0007064					Up	0.0183581									Down	0.0312991
		regulation of mitotic cell cycle phase transition	GO:1901990					Up	0.0447836
DOUBLE STRAND BREAK	doublestrand break repair	doublestrand break repair	GO:0006302	Up	0.00530782			Up	0.00672721									Down	1.77275e+06
GENE EXPRESSION	RNA polymerase II transcription regulatory region sequencespecific DNA binding	RNA polymerase II transcription regulatory region sequencespecific DNA binding	GO:0000977	Up	0.000972997											Down	0.0358046
	RNA polymerase II cisregulatory region sequencespecific DNA binding	RNA polymerase II cisregulatory region sequencespecific DNA binding	GO:0000978	Up	0.00176601											Down	0.0319969
RIBOSOME BIOGENESIS	maturation of SSUrRNA	maturation of SSUrRNA	GO:0030490					Down	0.0239164							Up	2.02355e+13	Down	1.07127e-05
	ribosome biogenesis	ribosome biogenesis	GO:0042254	Down	0.00102763			Down	0.00137232							Up	2.20413e+23	Down	2.48311e+09
NUCLEOTIDE METABOLISM	nucleoside	nucleotide metabolic process	GO:0009117	Down	1.05362e-06			Down	3.67934e-05			Down	0.0396732					Up	0.025448					Down	0.0199002
	nucleoside	nucleoside phosphate metabolic process	GO:0006753	Down	1.9369e-06			Down	7.64079e-05			Down	0.0429247					Up	0.0354393					Down	0.0263882
	nucleoside	ribose phosphate metabolic process	GO:0019693	Down	1.5405e-06			Down	8.04286e-07			Down	0.0479856											Down	0.0203681
	nucleoside	purine nucleotide metabolic process	GO:0006163	Down	0.000321029			Down	1.97248e-07			Down	0.00680318											Down	0.0199002
	nucleoside	ribonucleotide biosynthetic process	GO:0009260	Down	1.5573e-06			Down	0.0105149			Down	0.00887875
	nucleoside	ribose phosphate biosynthetic process	GO:0046390	Down	2.85716e-06			Down	0.0276932			Down	0.0110738
	nucleoside	purine-containing compound metabolic process	GO:0072521	Down	0.000550113			Down	9.01508e-06			Down	0.0111049
	nucleoside	purine-containing compound biosynthetic process	GO:0072522	Down	0.00149508			Down	0.0485287			Down	0.000818727
	nucleoside	purine ribonucleoside monophosphate biosynthetic process	GO:0009168									Down	0.00010713
	nucleoside	purine nucleoside monophosphate biosynthetic process	GO:0009127									Down	0.00010713
