# Supplementary material for: Extracellular Self-DNA Effects on Yeast Cell Cycle and Transcriptome during Batch Growth
Source: Biomolecules. 2024 Jun 6;14(6):663. doi: 10.3390/biom14060663 (PMC11201494; doi:10.3390/biom14060663)
Supplement: Supplementary file 1 [file biomolecules-14-00663-s001.zip › Table S2_DEGs.xlsx]

## Sheet: Table S2. DEGs
Table S2. DEGs per treatment per time point
GENE ID	STANDARD NAME	I_2	I_6	I_11	I_24		GENE ID	STANDARD NAME	H_2	H_6	H_11	H_24		GENE ID	STANDARD NAME	R_2	R_6	R_11	R_24
Q0075	AI5_BETA				2.00796		Q0010	-	2.28132		1.75785			YAL061W	BDH2				-1.79821
Q0140	VAR1				3.5583		Q0017	-	2.19688		1.68497			YBL075C	SSA3				-4.03181
Q0144	-			-2.80702			Q0032	-	4.30553		2.73978			YBR033W	EDS1				1.45667
Q0160	SCEI				3.33745		Q0045	COX1	-1.41607					YBR047W	FMP23				-1.66128
Q0182	-				4.28243		Q0055	AI2			-2.72617			YBR067C	TIP1				-2.6978
Q0297	-				1.88087		Q0065	AI4	-1.21245		-2.76202			YBR076C-A	-		1.4349
YAL004W	-				2.83757		Q0080	ATP8	2.08296					YBR076W	ECM8		1.71919
YAL005C	SSA1				3.01764		Q0092	-	3.54861					YBR089W	-				2.03695
YAL011W	SWC3				-1.8769		Q0140	VAR1	2.85739					YBR104W	YMC2				-1.77826
YAL012W	CYS3				3.6876		Q0142	-	4.56349		3.11317			YBR116C	-				-1.89402
YAL018C	LDS1			-3.26101			Q0143	-	2.81119					YBR117C	TKL2				-2.14159
YAL022C	FUN26	-1.08973					Q0144	-	5.00115		1.80944			YBR147W	RTC2				-1.8861
YAL024C	LTE1				-1.52377		YAL002W	VPS8	1.39462					YBR157C	ICS2				-1.97016
YAL025C	MAK16				-2.12975		YAL003W	EFB1			-1.89871			YBR162C	TOS1				1.51932
YAL033W	POP5				1.71064		YAL004W	-	-1.97187		-2.53783			YBR214W	SDS24				-1.57551
YAL034C	FUN19				2.04		YAL005C	SSA1	-1.83483		-2.63291			YBR285W	-				-2.70999
YAL037C-A	-	1.11352	1.34353				YAL009W	SPO7			1.13939			YBR296C	PHO89				-2.42187
YAL037C-B	-				2.28631		YAL011W	SWC3	1.96391		2.61831			YCL018W	LEU2				2.27263
YAL037W	-				1.91042		YAL013W	DEP1	2.82191		2.33713			YCL048W-A	-				-5.77259
YAL038W	CDC19				2.16838		YAL014C	SYN8	1.27751					YCR010C	ADY2				-2.89716
YAL041W	CDC24				-1.16501		YAL015C	NTG1	1.49028					YCR018C	SRD1				-1.96705
YAL044C	GCV3			-1.03647	-1.90747		YAL016C-B	-	1.82187					YCR021C	HSP30				-2.24364
YAL044W-A	BOL1				-1.34913		YAL017W	PSK1	1.76854					YDL085W	NDE2				-2.15711
YAL045C	-				-1.42604		YAL018C	LDS1			-3.67329			YDL202W	MRPL11				1.18753
YAL046C	BOL3	-1.3265					YAL019W-A	-	4.6228		3.21993			YDL218W	-				-3.58476
YAL047C	SPC72				-1.16874		YAL020C	ATS1	2.13844					YDL223C	HBT1				-2.01438
YAL054C	ACS1			-1.80206	-3.72648		YAL021C	CCR4	1.8229					YDL227C	HO				2.15047
YAL055W	PEX22			-2.50668	-1.25057		YAL022C	FUN26	1.15997					YDR019C	GCV1				-2.88109
YAL059C-A	-			1.41601			YAL024C	LTE1	1.4717					YDR070C	FMP16				-2.13806
YAL059W	ECM1			1.24317			YAL025C	MAK16	1.11051					YDR347W	MRP1				1.28629
YAL060W	BDH1	-1.15743		-1.58506	3.99021		YAL026C	DRS2			1.46139			YDR384C	ATO3				-3.60689
YAL061W	BDH2				2.3471		YAL033W	POP5			-1.3675			YEL040W	UTR2				1.70182
YAL062W	GDH3			-2.68534	-2.02518		YAL034C	FUN19	1.15811					YER014C-A	BUD25				-1.22544
YAL063C	FLO9			-2.43588			YAL034W-A	MTW1	1.4138					YER015W	FAA2				-2.1767
YAR008W	SEN34				-2.40489		YAL037C-A	-	-1.31439					YER054C	GIP2				-1.5812
YAR015W	ADE1	-1.20005					YAL037C-B	-			-3.53349			YER070W	RNR1				2.60759
YAR019W-A	-			-2.48983			YAL037W	-	1.75612					YER084W	-				-3.21337
YAR027W	UIP3	1.08731					YAL038W	CDC19			-3.30636			YER087W	AIM10				1.24404
YAR028W	-				2.56074		YAL039C	CYC3	2.51288					YER103W	SSA4				-1.36675
YAR029W	-				3.34557		YAL040C	CLN3	1.13481					YER121W	-				-2.57493
YAR030C	-	1.26818			2.2891		YAL042C-A	-	2.62231		2.2367			YFL011W	HXT10				-2.32634
YAR033W	MST28				-1.01554		YAL043C	PTA1	1.64743					YFR030W	MET10		2.18798
YAR035C-A	-			-4.90652	-6.89816		YAL044C	GCV3			-1.22336			YGL009C	LEU1				2.8162
YAR035W	YAT1			-4.99702	-5.98031		YAL044W-A	BOL1			-1.83357			YGL028C	SCW11				1.9757
YAR070C	-				-1.63319		YAL045C	-			-1.7936			YGL040C	HEM2				1.22433
YBL002W	HTB2				1.42317		YAL047C	SPC72	1.32362		1.60044			YGL064C	MRH4				1.53153
YBL003C	HTA2				1.73532		YAL049C	AIM2			-1.69863			YGL117W	-				-2.70107
YBL009W	ALK2				-1.42667		YAL051W	OAF1	2.01115		2.16281			YGL183C	MND1		3.29399
YBL012C	-	-1.57884					YAL053W	FLC2	-1.07332					YGL184C	STR3		1.77402
YBL013W	FMT1			-1.21463			YAL054C	ACS1			-1.73402			YGL205W	POX1				-2.06068
YBL015W	ACH1			-4.76786	-1.05983		YAL055W	PEX22	1.54847					YGR043C	NQM1				-2.16617
YBL016W	FUS3				-1.68069		YAL060W	BDH1	-1.30651		-1.99074			YGR109C	CLB6				2.62529
YBL018C	POP8				-2.2603		YAL062W	GDH3	1.20977					YGR161W-C	-				-2.23208
YBL023C	MCM2				-1.23625		YAL063C	FLO9	1.42452					YGR236C	SPG1				-4.47313
YBL029W	-				-1.66404		YAL063C-A	-	6.83141		6.46024			YGR256W	GND2				-2.58401
YBL030C	PET9			-1.86043			YAL064C-A	TDA8	4.82376		4.27702			YHR029C	YHI9				-1.31023
YBL034C	STU1				-1.62485		YAL066W	-	8.66066		3.87257			YHR092C	HXT4				2.18297
YBL035C	POL12				-1.26413		YAL067C	SEO1	7.63276		3.76641			YHR137W	ARO9				-1.5683
YBL037W	APL3				-1.81804		YAL068C	PAU8			-3.01038			YHR139C	SPS100				-3.9869
YBL043W	ECM13			-2.98906	3.46244		YAL068W-A	-	4.52886					YHR139C-A	-				-1.91586
YBL045C	COR1			-2.13655			YAL069W	-	7.37976		4.5372			YHR143W	DSE2				2.00878
YBL054W	TOD6		2.18566	-4.0863	-1.46529		YAR015W	ADE1	-1.56626		-2.13462			YIL070C	MAM33				1.6656
YBL057C	PTH2			1.07522			YAR019C	CDC15			-3.18326			YIL101C	XBP1				-1.59843
YBL059W	-				-1.08737		YAR019W-A	-	2.78356					YIL111W	COX5B				-1.44922
YBL065W	-			-1.07359			YAR027W	UIP3	-1.4517		-1.756			YIL160C	POT1				-2.61246
YBL066C	SEF1			-1.84653			YAR029W	-			1.6909			YIL169C	CSS1				-1.89815
YBL067C	UBP13				-1.74877		YAR031W	PRM9	1.56882		1.18641			YJL088W	ARG3		1.87721
YBL068W-A	-				2.50384		YAR033W	MST28	-1.93005		-1.74246			YJL158C	CIS3				2.06195
YBL069W	AST1				2.79865		YAR035C-A	-			-1.41954			YJL187C	SWE1				1.4856
YBL070C	-			1.62236	3.20767		YAR035W	YAT1	2.27913					YJL201W	ECM25				1.25358
YBL075C	SSA3			-2.80132	-2.11297		YAR042W	SWH1	1.31651		1.1551			YJR010W	MET3		1.82978
YBL077W	-			1.11928			YAR047C	-	8.29588					YJR025C	BNA1				-1.55806
YBL084C	CDC27			-1.86587	-1.33453		YAR050W	FLO1	2.15755					YJR030C	RBH2				1.43391
YBL086C	-			-1.40504			YAR053W	-			3.6085			YJR120W	-				1.61705
YBL087C	RPL23A			1.26655			YAR070C	-	-2.52702		-2.21719			YJR137C	MET5		2.4136
YBL097W	BRN1				-1.27355		YAR073W	IMD1	1.42078					YJR154W	-				-1.46263
YBL099W	ATP1			-1.70154			YAR075W	-	2.70611					YKL042W	SPC42				1.27392
YBL100C	-			-1.15896			YBL001C	ECM15	-2.2267					YKL050C	-				-1.81673
YBL100W-C	-				1.32942		YBL002W	HTB2			-2.57372			YKL120W	OAC1				1.63527
YBL102W	SFT2				-1.18349		YBL003C	HTA2	-2.77763		-2.71382			YKL163W	PIR3				-3.86902
YBL103C	RTG3				-2.38195		YBL005W	PDR3	1.75077		2.1711			YKL221W	MCH2				-3.07214
YBL104C	SEA4				-2.43671		YBL008W	HIR1	1.93243		2.35804			YKR009C	FOX2				-1.83399
YBR001C	NTH2				2.36926		YBL008W-A	-	2.09248		4.18209			YKR016W	MIC60				1.63425
YBR002C	RER2				2.39956		YBL013W	FMT1	1.55376		1.47514			YKR034W	DAL80				-2.80408
YBR003W	COQ1				1.36023		YBL015W	ACH1	-1.04652		-2.72361			YKR058W	GLG1				-1.5027
YBR006W	UGA2				2.2077		YBL016W	FUS3	-1.17022		-1.62728			YKR076W	ECM4				-2.14691
YBR011C	IPP1				1.59619		YBL018C	POP8	-1.69026					YKR093W	PTR2		-1.96027
YBR018C	GAL7				-1.30742		YBL021C	HAP3	1.31577					YLL053C	-		-1.80287
YBR019C	GAL10				-2.70537		YBL026W	LSM2	-1.178					YLL061W	MMP1		1.74896
YBR023C	CHS3				-1.41347		YBL027W	RPL19B			-2.8484			YLL062C	MHT1		2.11699
YBR024W	SCO2				1.12518		YBL028C	-			-1.73054			YLR004C	THI73				-1.9813
YBR026C	ETR1				-1.55789		YBL029C-A	-	-1.22304					YLR092W	SUL2		1.2566
YBR027C	-				-1.81193		YBL030C	PET9			-1.66311			YLR183C	TOS4				1.99702
YBR033W	EDS1			-1.84474			YBL031W	SHE1			2.20106			YLR237W	THI7				-2.21485
YBR037C	SCO1	-1.50733			1.39114		YBL034C	STU1	1.86098		2.15669			YLR284C	ECI1				-2.59202
YBR038W	CHS2				1.16119		YBL035C	POL12			1.50573			YLR303W	MET17		2.36755
YBR039W	ATP3			-1.3487			YBL038W	MRPL16	-1.24572		-1.53284			YLR346C	CIS1				-3.20814
YBR040W	FIG1				-2.33136		YBL039C	URA7	-1.29433					YLR372W	ELO3				1.81242
YBR043C	QDR3				-1.6286		YBL039C-A	-	-1.38089					YML087C	AIM33				1.82754
YBR045C	GIP1			-1.1936			YBL039W-B	-	-1.6889					YMR062C	ARG7		1.18159
YBR046C	ZTA1				-1.54822		YBL040C	ERD2	-1.22017		-1.74202			YMR095C	SNO1		2.08613
YBR047W	FMP23				-1.49182		YBL043W	ECM13			-1.64285			YMR096W	SNZ1		2.34455
YBR050C	REG2			-2.70941			YBL044W	-	2.76893					YMR118C	SHH3				-2.61785
YBR051W	-			-2.36433			YBL045C	COR1			-1.37415			YMR189W	GCV2				-1.96765
YBR052C	RFS1				1.68754		YBL046W	PSY4	1.31561		1.1515			YMR199W	CLN1				2.26511
YBR053C	-				1.73065		YBL048W	RRT1	1.86137					YMR232W	FUS2				-1.42883
YBR054W	YRO2	2.71609					YBL049W	MOH1			-2.41704			YMR271C	URA10				-1.30938
YBR056C-B	-				-2.8661		YBL050W	SEC17	-1.47841		-1.85994			YMR303C	ADH2				-3.90783
YBR056W	-				1.3672		YBL051C	PIN4	1.66299					YMR305C	SCW10				2.3563
YBR056W-A	-				-2.81867		YBL052C	SAS3	2.06886		2.94293			YMR307C-A	-				2.28477
YBR057C	MUM2				-1.36422		YBL053W	-	2.01095		2.36393			YMR322C	SNO4				-2.50638
YBR061C	TRM7				-1.18656		YBL054W	TOD6	2.32089					YMR323W	ERR3				-3.31604
YBR066C	NRG2				-1.33294		YBL057C	PTH2	-1.14886					YNL009W	IDP3				-2.76775
YBR067C	TIP1				-2.29866		YBL058W	SHP1	-1.06478		-1.28918			YNL013C	-				-1.89285
YBR069C	TAT1			1.46457			YBL059C-A	CMC2	-1.25634					YNL014W	HEF3				-2.07913
YBR072C-A	-			1.11929	5.33573		YBL059W	-			-1.00605			YNL040W	-				-1.51483
YBR072W	HSP26			-2.00817	4.03281		YBL062W	-	-1.2595					YNL115C	-				-1.20957
YBR073W	RDH54				1.27603		YBL063W	KIP1	1.39718					YNL202W	SPS19				-2.05786
YBR081C	SPT7				-1.71251		YBL064C	PRX1			-1.46525			YNL270C	ALP1				-2.03516
YBR082C	UBC4				2.89972		YBL066C	SEF1	1.06405					YNL279W	PRM1		1.9833
YBR085C-A	-				2.44543		YBL067C	UBP13			1.36933			YNL318C	HXT14				-2.63805
YBR086C	IST2				1.33669		YBL068W-A	-	-1.38177					YNL327W	EGT2				1.77311
YBR091C	TIM12				1.30392		YBL070C	-			2.80906			YNR002C	ATO2				-2.00018
YBR093C	PHO5	-1.85879					YBL072C	RPS8A	-2.17272		-2.84205			YOL023W	IFM1				1.26761
YBR095C	RXT2				-1.13593		YBL073W	-	3.51648		5.19493			YOL162W	-				-2.1368
YBR099C	-				1.37367		YBL075C	SSA3	2.91809		1.01056			YOR019W	-				-1.40734
YBR101C	FES1				2.76736		YBL076C	ILS1	-1.36483					YOR074C	CDC21				1.61792
YBR104W	YMC2				-1.69234		YBL077W	-	-1.95923		-1.25919			YOR130C	ORT1				-1.32229
YBR105C	VID24				3.36		YBL078C	ATG8			-1.73714			YOR180C	DCI1				-2.59869
YBR108W	AIM3				1.29216		YBL081W	-	2.33965		3.49066			YOR237W	HES1				-2.21205
YBR111C	YSA1				2.08525		YBL082C	ALG3	2.01632					YOR328W	PDR10				-1.88223
YBR114W	RAD16				1.86585		YBL083C	-	2.47177					YOR342C	-				1.28979
YBR115C	LYS2				-1.97396		YBL084C	CDC27	1.82866					YOR374W	ALD4				-3.08494
YBR116C	-				3.63048		YBL087C	RPL23A			-2.51796			YOR375C	GDH1				2.04682
YBR117C	TKL2				3.52234		YBL088C	TEL1	1.77314					YOR388C	FDH1				-4.52783
YBR119W	MUD1				1.27537		YBL090W	MRP21	-1.27638					YOR391C	HSP33				-2.263
YBR122C	MRPL36				1.48951		YBL091C-A	SCS22			-1.01593			YPL014W	CIP1				1.59281
YBR126C	TPS1				3.08427		YBL092W	RPL32			-2.57861			YPL033C	SRL4				-3.11543
YBR126W-A	MEO1	-1.82767			2.78059		YBL093C	ROX3	-1.04801					YPL036W	PMA2				-4.37092
YBR126W-B	-	-1.86487			2.7817		YBL097W	BRN1			1.80302			YPL058C	PDR12				-3.27671
YBR129C	OPY1				-1.85463		YBL098W	BNA4	-1.23128					YPL092W	SSU1				-2.6301
YBR131W	CCZ1				-2.18259		YBL099W	ATP1			-2.38931			YPL119C	DBP1				-1.44254
YBR132C	AGP2			-2.56017			YBL100C	-			-1.59029			YPL147W	PXA1				-2.58675
YBR139W	-			-1.08649	1.31141		YBL102W	SFT2			-1.23655			YPL163C	SVS1				1.67927
YBR142W	MAK5				-1.011		YBL103C	RTG3	1.33961					YPL172C	COX10				1.3989
YBR144C	-				-1.97492		YBL104C	SEA4			1.26929			YPL186C	UIP4				-1.73746
YBR147W	RTC2		-1.26127	-3.31154	-2.03286		YBL107C	MIX23	-1.27732					YPL256C	CLN2				1.62241
YBR149W	ARA1				1.65608		YBL108W	-	3.47162					YPL263C	KEL3				1.22187
YBR151W	APD1				1.52766		YBL109W	-	3.7389		4.3307			YPR001W	CIT3				-2.83319
YBR153W	RIB7			1.09919			YBL113W-A	-	2.54897		3.63573			YPR006C	ICL2				-1.63101
YBR157C	ICS2				-1.89976		YBR003W	COQ1	1.85701		2.11345			YPR175W	DPB2				1.37222
YBR161W	CSH1				1.45678		YBR009C	HHF1			-2.21906			YPR192W	AQY1				-2.47076
YBR166C	TYR1				-1.44861		YBR010W	HHT1			-2.47266
YBR167C	POP7				-1.45948		YBR011C	IPP1			-1.88399
YBR168W	PEX32				-1.13902		YBR012C	-			-1.48847
YBR169C	SSE2			-1.67264	3.3707		YBR016W	-	2.67664		1.64185
YBR176W	ECM31				2.52834		YBR018C	GAL7	3.46062
YBR177C	EHT1				3.19544		YBR020W	GAL1	1.7618		1.64494
YBR178W	-				3.15102		YBR022W	POA1	-1.14139
YBR181C	RPS6B			1.54348			YBR025C	OLA1	-1.11866
YBR182C-A	-	1.4884		1.42374	5.1345		YBR028C	YPK3	1.56767		2.04596
YBR183W	YPC1				5.5383		YBR031W	RPL4A			-2.45187
YBR185C	MBA1				1.44989		YBR032W	-	1.15167
YBR189W	RPS9B				1.43571		YBR034C	HMT1	-1.44426
YBR190W	-			2.3018			YBR035C	PDX3	-1.07893		-2.46293
YBR191W	RPL21A			1.92431			YBR036C	CSG2			-1.24811
YBR191W-A	-			1.60074	2.21171		YBR038W	CHS2	1.20026
YBR196C-B	-			2.77401			YBR039W	ATP3	-1.58421		-2.33356
YBR200W	BEM1				-1.37177		YBR040W	FIG1	3.93734
YBR202W	MCM7				-1.78454		YBR041W	FAT1	1.48057		1.87785
YBR203W	COS111				1.84693		YBR042C	CST26	-1.00142
YBR208C	DUR1,2		-1.63149				YBR045C	GIP1	1.96336		2.04385
YBR213W	MET8				1.27098		YBR046C	ZTA1	-1.07716		-3.47222
YBR214W	SDS24				2.72207		YBR048W	RPS11B			-2.85702
YBR221W-A	-				-2.13849		YBR050C	REG2			-1.22924
YBR222C	PCS60			-1.48982	-1.70313		YBR051W	-			-1.03894
YBR223C	TDP1				-1.24461		YBR053C	-			-1.7371
YBR224W	-				-1.86397		YBR054W	YRO2	-1.09185		-2.55517
YBR225W	-				-1.16298		YBR056W	-			-1.12232
YBR226C	-				-1.1522		YBR058C-A	TSC3	-2.05584
YBR230C	OM14			-2.89566			YBR059C	AKL1	1.44596
YBR240C	THI2				-1.98769		YBR068C	BAP2	-1.8425		-1.745
YBR241C	-			-1.82268			YBR069C	TAT1	-1.30305
YBR245C	ISW1				-1.17837		YBR072C-A	-	-2.30515
YBR247C	ENP1				-1.04809		YBR072W	HSP26			-2.35728
YBR248C	HIS7				-2.62954		YBR077C	SLM4	-2.11508
YBR250W	SPO23				-1.96472		YBR078W	ECM33			-2.29878
YBR252W	DUT1			1.0142			YBR081C	SPT7	2.65136		3.72788
YBR265W	TSC10				-1.91822		YBR082C	UBC4	-1.65095
YBR266C	SLM6			2.64527	-2.27331		YBR084C-A	RPL19A			-2.51667
YBR267W	REI1				-2.17768		YBR085C-A	-			-3.06357
YBR268W	MRPL37	-1.37653					YBR085W	AAC3	1.87288		3.05461
YBR269C	SDH8			-1.24215			YBR087W	RFC5	-1.16144
YBR272C	HSM3			-1.9366			YBR088C	POL30	-1.22932
YBR275C	RIF1				-1.8336		YBR089C-A	NHP6B			-2.18473
YBR280C	SAF1			-2.09621			YBR089W	-	-1.49094
YBR284W	-				2.31151		YBR091C	TIM12	-1.25884
YBR285W	-	-1.02465	-1.21762		-1.14924		YBR093C	PHO5			1.36355
YBR287W	-				1.67582		YBR094W	PBY1	1.45942		2.05585
YBR289W	SNF5				-1.26752		YBR096W	-	-1.36408		-1.90729
YBR292C	-				-2.13399		YBR098W	MMS4	1.70007		2.74174
YBR293W	VBA2			-1.27204			YBR099C	-			1.61273
YBR294W	SUL1			-2.50966			YBR103C-A	-	-1.02323
YBR296C	PHO89				-4.04548		YBR105C	VID24	-1.14512		-1.22777
YBR298C	MAL31			-4.10848	3.61047		YBR106W	PHO88	-1.86824		-2.08662
YBR299W	MAL32			-3.88913	5.20739		YBR108W	AIM3	1.58083
YBR302C	COS2				1.61015		YBR109C	CMD1	-1.52997		-2.49593
YCL001W-B	-				-2.25543		YBR111C	YSA1			-1.62316
YCL005W-A	VMA9			1.35173			YBR111W-A	SUS1	-1.28
YCL011C	GBP2				1.02107		YBR112C	CYC8	1.14406		1.09759
YCL012C	-				1.70417		YBR113W	-			1.70086
YCL021W-A	-				1.75553		YBR114W	RAD16			1.13986
YCL022C	-				-1.57798		YBR118W	TEF2			-3.24961
YCL024W	KCC4				-1.48581		YBR121C-A	-	-1.10224
YCL025C	AGP1		-1.26988	-2.28179	-2.05223		YBR124W	-			2.01308
YCL026C-B	HBN1		2.47318		4.80438		YBR126C	TPS1			-1.87844
YCL030C	HIS4				-2.9234		YBR127C	VMA2	-1.38217		-2.0703
YCL035C	GRX1				3.4461		YBR130C	SHE3			1.83503
YCL036W	GFD2				3.83479		YBR131W	CCZ1	1.1145		1.52889
YCL037C	SRO9				1.81714		YBR134W	-	3.96479		4.75475
YCL039W	GID7				1.47777		YBR135W	CKS1	1.0165
YCL040W	GLK1				3.20953		YBR136W	MEC1	1.17247
YCL041C	-			-1.31506	1.98692		YBR137W	-	-1.63889
YCL042W	-	-2.20587			3.00905		YBR139W	-			-1.52416
YCL043C	PDI1				1.20827		YBR141C	BMT2			1.37412
YCL047C	POF1				1.50901		YBR143C	SUP45	-1.51045		-1.4103
YCL048W	SPS22			-2.74518	-2.49641		YBR144C	-	-1.47088
YCL049C	-				2.52834		YBR146W	MRPS9			-1.43554
YCL050C	APA1				2.00569		YBR149W	ARA1			-1.74932
YCL054W	SPB1				-1.84009		YBR150C	TBS1	1.86542		1.83606
YCL054W-A	RDT1				-2.48749		YBR151W	APD1	-1.16165		-1.73219
YCL055W	KAR4			1.26736	-1.27769		YBR152W	SPP381	1.45401
YCL057C-A	MIC10			-1.45209			YBR154C	RPB5	-1.15051
YCL059C	KRR1			1.17431	-1.92301		YBR155W	CNS1			1.03522
YCL061C	MRC1				-1.70926		YBR156C	SLI15	1.20031
YCL063W	VAC17				-1.2189		YBR160W	CDC28	-1.04225		-1.18286
YCL064C	CHA1			-5.6681	-2.6579		YBR162W-A	YSY6	-1.88414		-2.84529
YCR001W	-				-1.79603		YBR164C	ARL1	-1.13375		-1.23365
YCR008W	SAT4				1.30925		YBR167C	POP7	-1.04053
YCR010C	ADY2			-2.40604	-7.29878		YBR168W	PEX32	1.24115		1.84917
YCR014C	POL4				-1.80434		YBR169C	SSE2			-1.53937
YCR018C	SRD1			3.241			YBR173C	UMP1			-2.28289
YCR021C	HSP30			-4.01355	6.2959		YBR174C	-			2.54047
YCR022C	-				2.79505		YBR175W	SWD3	1.11709		2.75747
YCR023C	-			-1.50651	2.6242		YBR178W	-	-1.13546		-1.64149
YCR024C	SLM5				1.78826		YBR180W	DTR1	1.78849		2.66759
YCR026C	NPP1				-1.08694		YBR181C	RPS6B			-3.06121
YCR031C	RPS14A				1.67245		YBR182C	SMP1	1.16031		2.55131
YCR035C	RRP43				-1.49669		YBR182C-A	-	-1.78353
YCR041W	-				-1.24192		YBR183W	YPC1	-1.30129		-1.83693
YCR042C	TAF2				-1.10579		YBR184W	-	2.17191		1.81976
YCR043C	-			1.20789			YBR186W	PCH2			1.64383
YCR044C	PER1			1.02657			YBR189W	RPS9B			-2.69919
YCR053W	THR4				-1.01358		YBR190W	-	-2.25669
YCR061W	-				2.92322		YBR191W	RPL21A	-1.7676		-2.61631
YCR066W	RAD18				-1.84922		YBR191W-A	-	-2.65379
YCR091W	KIN82			-1.69674	1.35489		YBR196C-A	-			2.26011
YCR098C	GIT1			-1.52972	-2.05263		YBR196C-B	-	-1.50551
YCR101C	-			-2.02115			YBR198C	TAF5			1.87593
YDL001W	RMD1				-1.07293		YBR199W	KTR4	-1.08797		-1.7828
YDL009C	-				-1.60565		YBR205W	KTR3	1.64468		2.49178
YDL010W	GRX6				-1.88706		YBR206W	-	1.66662		2.65715
YDL011C	-				-1.95297		YBR210W	ERV15	-1.61512
YDL012C	-				1.75793		YBR211C	AME1			-1.66595
YDL020C	RPN4				1.56453		YBR212W	NGR1	2.35934		1.87774
YDL022C-A	-				3.62018		YBR213W	MET8	1.98802
YDL023C	-				1.1905		YBR218C	PYC2	-1.26413		-3.60435
YDL024C	DIA3				2.05741		YBR221W-A	-	-1.91169		-2.18948
YDL026W	-			-1.40301			YBR222C	PCS60			-1.33551
YDL031W	DBP10				-1.79222		YBR223C	TDP1	1.91368		1.20656
YDL035C	GPR1				-1.6855		YBR224W	-			2.21645
YDL037C	BSC1	1.23068			2.90552		YBR225W	-	1.01205		1.05788
YDL039C	PRM7				2.24994		YBR227C	MCX1			-1.49872
YDL042C	SIR2				-1.40028		YBR228W	SLX1	1.14182
YDL044C	MTF2				-1.33739		YBR230C	OM14			-2.09495
YDL048C	STP4				3.72694		YBR231C	SWC5	3.19381		2.5102
YDL049C	KNH1				-3.50567		YBR234C	ARC40			-1.13457
YDL055C	PSA1				1.17915		YBR235W	VHC1			-3.51208
YDL057W	-			-4.47392			YBR237W	PRP5	2.35828
YDL059C	RAD59				3.87316		YBR240C	THI2	1.17117		1.38898
YDL063C	SYO1				-1.13113		YBR241C	-	2.12452
YDL064W	UBC9				1.04293		YBR242W	-	-1.05266
YDL070W	BDF2				1.13131		YBR250W	SPO23	1.4348		1.63051
YDL071C	-				-1.20954		YBR251W	MRPS5	-1.17295		-1.18986
YDL074C	BRE1				-1.00489		YBR252W	DUT1	-1.17106		-1.04224
YDL075W	RPL31A			1.90708			YBR256C	RIB5	-1.36172		-2.63493
YDL078C	MDH3			-1.95903			YBR259W	-	1.11262
YDL079C	MRK1			-2.6658	4.47287		YBR260C	RGD1	1.42554		1.44027
YDL081C	RPP1A				1.76783		YBR266C	SLM6			3.55059
YDL085W	NDE2			-2.19363	-3.32931		YBR267W	REI1			1.98644
YDL094C	-			1.06389			YBR269C	SDH8			-2.24191
YDL099W	BUG1				-1.15407		YBR275C	RIF1	1.99728		3.18566
YDL100C	GET3			1.16083			YBR276C	PPS1	1.36551
YDL102W	POL3				-1.54924		YBR278W	DPB3			-1.6236
YDL104C	QRI7				-1.35128		YBR280C	SAF1	1.07333
YDL110C	TMA17				1.51445		YBR281C	DUG2			1.63421
YDL112W	TRM3				-1.24543		YBR282W	MRPL27			-1.68446
YDL114W	-				-1.21422		YBR284W	-	2.28989		1.91547
YDL116W	NUP84			1.13477	-1.07969		YBR286W	APE3			-1.87806
YDL117W	CYK3				-1.12769		YBR287W	-			-1.35403
YDL118W	-			1.37895			YBR288C	APM3			-4.31753
YDL120W	YFH1			-1.24891			YBR289W	SNF5	1.61585		1.60303
YDL123W	SNA4				3.39031		YBR292C	-			1.34789
YDL124W	-		1.80779		2.98626		YBR294W	SUL1	1.31548
YDL125C	HNT1				1.31932		YBR295W	PCA1	1.71696		1.71602
YDL127W	PCL2				-1.02768		YBR296C	PHO89	1.22455
YDL129W	-				2.74674		YBR296C-A	-	-2.4602
YDL133W	SRF1				-1.60196		YBR298C	MAL31			-2.33239
YDL136W	RPL35B			2.51704			YBR298C-A	-	-2.07821
YDL146W	LDB17				1.35543		YBR299W	MAL32	-2.24054		-2.45777
YDL148C	NOP14				-1.94677		YBR302C	COS2	-2.00271		-2.26131
YDL149W	ATG9				-1.56847		YCL001W	RER1	-1.22748
YDL153C	SAS10				-2.21902		YCL001W-B	-	-1.11289
YDL155W	CLB3				-1.08708		YCL002C	-			-1.4926
YDL156W	CMR1				-1.55235		YCL005W-A	VMA9	-1.39419		-1.98914
YDL166C	FAP7				-1.5534		YCL012C	-	-1.21706
YDL169C	UGX2			-2.21852			YCL018W	LEU2	-1.4472		-1.36485
YDL170W	UGA3			-2.25448	-2.07702		YCL024W	KCC4	1.27206		1.28291
YDL171C	GLT1				-1.43758		YCL025C	AGP1			-1.50377
YDL172C	-	1.70232			-2.17192		YCL026C-A	FRM2	1.13217		1.57186
YDL173W	PAR32	1.47179			-2.16354		YCL026C-B	HBN1	2.87449		1.77354
YDL174C	DLD1			-1.64526			YCL027W	FUS1	1.38353		1.85584
YDL175C	AIR2			-1.64887			YCL029C	BIK1			1.4603
YDL176W	-				-1.16941		YCL030C	HIS4			-1.04246
YDL183C	-			-1.98539			YCL033C	MXR2	1.28854
YDL189W	RBS1			1.16461			YCL036W	GFD2	1.11452
YDL191W	RPL35A			3.1725			YCL040W	GLK1			-2.68891
YDL194W	SNF3			-1.18556	-1.53721		YCL041C	-	2.90841
YDL196W	-				2.44476		YCL042W	-			-1.5853
YDL197C	ASF2			-2.15682			YCL046W	-	-1.49544
YDL198C	GGC1			-1.74915	-1.3058		YCL051W	LRE1	1.49977
YDL199C	-			-2.31219			YCL054W-A	RDT1	-1.78638		-1.80777
YDL200C	MGT1				-2.28914		YCL055W	KAR4	-1.12549
YDL202W	MRPL11				1.32728		YCL057C-A	MIC10			-1.96207
YDL204W	RTN2			-2.80785	4.30595		YCL057W	PRD1			-1.22498
YDL205C	HEM3				2.68966		YCL059C	KRR1	-1.12401
YDL207W	GLE1				1.54265		YCL061C	MRC1			1.59049
YDL209C	CWC2				-2.60198		YCL064C	CHA1			-1.66395
YDL210W	UGA4			-1.32356	-1.29276		YCL065W	-	3.23156
YDL211C	-				-1.48247		YCL069W	VBA3	3.03371
YDL214C	PRR2			-2.04034			YCL073C	GEX1	3.5595		5.8262
YDL215C	GDH2			-1.84878	-3.50426		YCL076W	-	4.60692		5.32257
YDL216C	RRI1				-1.91403		YCR002C	CDC10			-1.01626
YDL218W	-				-2.27751		YCR004C	YCP4	-1.27137		-1.91254
YDL220C	CDC13			-5.12837			YCR005C	CIT2	-2.12048		-2.37438
YDL221W	-			-2.44995	1.56974		YCR007C	-	2.00575
YDL222C	FMP45			-3.36965			YCR009C	RVS161			-2.16347
YDL223C	HBT1			-1.83539			YCR010C	ADY2	1.03864		1.21461
YDL224C	WHI4				-1.17239		YCR012W	PGK1			-2.21223
YDL233W	MFG1				-1.82876		YCR016W	-			1.1671
YDL236W	PHO13				1.10117		YCR018C-A	-	-1.60841
YDL237W	AIM6	1.01913					YCR020C-A	MAK31	-1.54966
YDL238C	GUD1				1.35017		YCR022C	-	1.30835		3.40931
YDL240W	LRG1				-2.68162		YCR023C	-	1.72099
YDL244W	THI13				-2.8843		YCR024C-A	PMP1	-1.94399		-2.42172
YDL248W	COS7				1.34612		YCR024C-B	-	-1.32048		-1.56012
YDR001C	NTH1				2.49476		YCR025C	-	1.64521		2.3646
YDR002W	YRB1				2.50491		YCR028C-A	RIM1			-2.20048
YDR003W	RCR2				1.11415		YCR031C	RPS14A			-2.84219
YDR007W	TRP1				-1.71366		YCR037C	PHO87			1.23972
YDR008C	-			-1.2873	-1.72829		YCR039C	MATALPHA2			-2.9809
YDR009W	GAL3		1.71684				YCR041W	-	-2.43497		-1.77646
YDR014W-A	HED1			-1.8147	-1.64625		YCR042C	TAF2			1.23552
YDR018C	-			-2.25812	3.23519		YCR045C	RRT12	1.00629		1.74286
YDR019C	GCV1	-2.36833			-1.94237		YCR045W-A	-	4.85765		3.85541
YDR020C	DAS2				-1.19468		YCR046C	IMG1	1.88427
YDR023W	SES1			1.2453			YCR047W-A	-	1.8157		2.73549
YDR024W	FYV1			1.92521			YCR048W	ARE1	3.42644		2.06846
YDR034C	LYS14				-1.79194		YCR049C	-	4.55346		3.81776
YDR034C-A	-				-2.11035		YCR050C	-	1.55503
YDR034W-B	-	-1.77631	-1.95422		-2.98026		YCR051W	-	2.00378
YDR044W	HEM13		-1.49675		2.3525		YCR054C	CTR86			1.79823
YDR045C	RPC11				-1.57945		YCR057C	PWP2			-3.14869
YDR046C	BAP3	1.0394					YCR059C	YIH1	2.26385
YDR060W	MAK21				-2.07834		YCR061W	-	3.07229		1.52302
YDR069C	DOA4				1.78766		YCR065W	HCM1	1.08692
YDR070C	FMP16			-2.31209	1.76221		YCR068W	ATG15	1.88316
YDR073W	SNF11				1.64825		YCR069W	CPR4	1.58004		1.4374
YDR074W	TPS2				3.2961		YCR071C	IMG2			-2.29555
YDR075W	PPH3				-1.12813		YCR072C	RSA4			2.58842
YDR078C	SHU2				2.65656		YCR073C	SSK22	1.18484		1.22098
YDR082W	STN1				-1.17997		YCR073W-A	SOL2	1.82452
YDR083W	RRP8				-1.09334		YCR075C	ERS1	1.03305		1.0553
YDR089W	VTC5				1.31376		YCR075W-A	EGO2	-2.05817
YDR090C	-			-1.43615			YCR076C	FUB1	1.22346
YDR093W	DNF2				1.25804		YCR079W	PTC6	1.25614		1.01081
YDR096W	GIS1				1.18814		YCR081C-A	-	-2.02611
YDR097C	MSH6				-1.69028		YCR082W	AHC2	-1.22565
YDR098C	GRX3				1.84591		YCR083W	TRX3	-1.31564
YDR101C	ARX1				-1.46384		YCR084C	TUP1	1.69215
YDR104C	SPO71				-2.88996		YCR085W	-	3.02554		4.10512
YDR106W	ARP10				-1.41445		YCR087C-A	-			1.83274
YDR108W	TRS85				-1.13684		YCR087W	-			1.71547
YDR111C	ALT2				-1.74668		YCR089W	FIG2	1.56378		2.31116
YDR112W	IRC2				-1.87498		YCR091W	KIN82	1.95949
YDR116C	MRPL1				1.45661		YCR092C	MSH3	2.0923		2.27953
YDR119W-A	COX26			-3.47804			YCR097W	HMRA1	-1.42371
YDR120C	TRM1				1.29197		YCR097W-A	-	5.21004		3.0667
YDR124W	-			-1.71041			YCR098C	GIT1	1.94732		1.79256
YDR127W	ARO1				-1.44221		YCR099C	-	1.785		2.29947
YDR129C	SAC6				2.35526		YCR100C	-	1.90762		1.68215
YDR136C	VPS61			1.09002			YCR101C	-	1.63895		1.00509
YDR137W	RGP1			-3.18199			YCR102W-A	-	1.73865
YDR147W	EKI1			1.09862			YCR105W	ADH7	7.29343		2.77247
YDR148C	KGD2			-2.19718			YCR106W	RDS1	5.73124
YDR149C	-			-1.40991			YCR107W	AAD3	6.94982		5.63887
YDR150W	NUM1			-2.38392			YDL003W	MCD1	-1.17401
YDR151C	CTH1				1.48614		YDL004W	ATP16			-2.5244
YDR154C	-	-1.50738					YDL007C-A	-	1.96614
YDR155C	CPR1	-1.42774					YDL008W	APC11			-2.056
YDR156W	RPA14				1.59473		YDL009C	-			-1.54759
YDR160W	SSY1				-1.04026		YDL010W	GRX6	-1.00677		-1.9456
YDR162C	NBP2				-1.37942		YDL011C	-	-1.41365		-2.15007
YDR163W	CWC15				-1.54495		YDL014W	NOP1	-1.23147
YDR169C-A	-				1.30962		YDL015C	TSC13	-1.11347
YDR171W	HSP42			-1.60652	4.08001		YDL016C	-	-1.74544		-1.68035
YDR176W	NGG1				-1.41072		YDL018C	ERP3	-1.45307
YDR178W	SDH4			-2.57687			YDL020C	RPN4	-1.40151
YDR179C	CSN9	1.21991					YDL022C-A	-	2.26312		1.79962
YDR180W	SCC2				-1.89817		YDL022W	GPD1	-1.54527		-2.59022
YDR181C	SAS4				-2.26794		YDL023C	-	-1.09632
YDR185C	UPS3				2.92629		YDL024C	DIA3	1.23328		1.43467
YDR190C	RVB1			1.12218			YDL025W-A	-	-1.59173		-2.17857
YDR191W	HST4				-1.05695		YDL026W	-			-1.51932
YDR201W	SPC19				-1.18904		YDL028C	MPS1			1.0273
YDR204W	COQ4			-1.2023			YDL032W	-			1.43466
YDR206W	EBS1			-1.29067			YDL034W	-	1.56372		2.10376
YDR208W	MSS4				-1.37101		YDL045C	FAD1	1.36534
YDR210W	-				1.04545		YDL045W-A	MRP10			-2.02157
YDR213W	UPC2				1.52933		YDL049C	KNH1	-1.88652
YDR215C	-				2.6513		YDL050C	-	-1.39671
YDR216W	ADR1			-2.55796			YDL051W	LHP1	-1.23704
YDR217C	RAD9				-1.86567		YDL052C	SLC1	2.36045		1.81015
YDR222W	-	1.15404					YDL057W	-	3.64376
YDR223W	CRF1			-1.0886			YDL058W	USO1	1.3798
YDR224C	HTB1				-1.64549		YDL059C	RAD59	1.20567
YDR227W	SIR4				-1.53886		YDL061C	RPS29B	-1.89815		-2.49822
YDR233C	RTN1				1.06725		YDL063C	SYO1			3.34618
YDR237W	MRPL7				1.74633		YDL064W	UBC9	-1.01818
YDR242W	AMD2				-1.04001		YDL066W	IDP1	-1.23585		-2.41295
YDR243C	PRP28				-1.21754		YDL067C	COX9	-1.24441		-2.59164
YDR247W	VHS1			-1.89958	3.3501		YDL072C	YET3			-1.62441
YDR248C	-				4.49683		YDL073W	AHK1			1.78627
YDR249C	-				2.1937		YDL075W	RPL31A	-2.49753		-2.36253
YDR253C	MET32	1.32742			2.96856		YDL076C	RXT3			-1.32127
YDR256C	CTA1			-2.0906	-3.10923		YDL077C	VAM6	1.07821		1.07894
YDR257C	RKM4			1.20213			YDL078C	MDH3			-1.94639
YDR258C	HSP78				2.71333		YDL081C	RPP1A	-1.64436		-2.00322
YDR260C	SWM1				-1.26499		YDL083C	RPS16B	-1.68876		-2.76751
YDR263C	DIN7				2.32187		YDL084W	SUB2			-1.36646
YDR264C	AKR1				1.15037		YDL085C-A	-	-1.4632
YDR268W	MSW1			1.57525	1.35427		YDL086W	-			-1.92857
YDR269C	-				1.10328		YDL087C	LUC7			2.24148
YDR271C	-		1.07522				YDL091C	UBX3	1.04885
YDR274C	-	-1.67711		2.32682	-1.76581		YDL092W	SRP14	-2.18989		-2.17105
YDR276C	PMP3			-2.7396	1.60584		YDL093W	PMT5	1.28009
YDR277C	MTH1				5.1033		YDL094C	-			1.81873
YDR279W	RNH202				-1.10421		YDL096C	OPI6	1.2237
YDR281C	PHM6			2.10064	-2.27697		YDL097C	RPN6			-1.72253
YDR282C	MRX10				-1.10329		YDL099W	BUG1			1.2551
YDR283C	GCN2				-1.29967		YDL100C	GET3	-1.27269		-1.17107
YDR287W	INM2				-1.03677		YDL101C	DUN1			1.27476
YDR290W	-				-1.24745		YDL102W	POL3			1.40213
YDR297W	SUR2				2.37126		YDL105W	NSE4	1.0397		1.09584
YDR298C	ATP5			-1.68015			YDL108W	KIN28			1.25345
YDR299W	BFR2			1.55552	-2.22579		YDL109C	-	2.8017		2.39755
YDR300C	PRO1			1.67355			YDL110C	TMA17			-1.05104
YDR303C	RSC3				-2.21898		YDL111C	RRP42	-1.20289
YDR304C	CPR5				1.31849		YDL112W	TRM3			1.46918
YDR307W	PMT7				-1.52665		YDL113C	ATG20	1.01351
YDR312W	SSF2				-1.46201		YDL114W	-	2.95507		2.07129
YDR313C	PIB1			-1.58792			YDL117W	CYK3			2.74936
YDR314C	RAD34				-1.16162		YDL118W	-			1.72202
YDR317W	HIM1				-2.17146		YDL120W	YFH1			-2.5198
YDR322W	MRPL35				1.29256		YDL121C	-	-1.13188		-1.80684
YDR324C	UTP4				-2.06139		YDL124W	-			-1.92324
YDR325W	YCG1				-1.16135		YDL126C	CDC48	-1.11191		-1.84567
YDR337W	MRPS28				1.06326		YDL128W	VCX1	-1.09891		-1.32377
YDR340W	-			1.50373			YDL129W	-			1.10469
YDR342C	HXT7		-2.61932		4.05658		YDL131W	LYS21	-1.2768
YDR343C	HXT6			-6.93669	1.90902		YDL134C	PPH21	-1.34461		-1.31308
YDR344C	-				2.74918		YDL135C	RDI1			-2.4747
YDR345C	HXT3			3.58943	5.21186		YDL136W	RPL35B	-2.47619		-2.84375
YDR346C	SVF1			1.19688	1.6653		YDL137W	ARF2			-2.66867
YDR347W	MRP1				2.12434		YDL138W	RGT2	2.97943		4.14136
YDR351W	SBE2				-2.35932		YDL139C	SCM3	2.01315		3.36284
YDR354C-A	-				-2.96033		YDL141W	BPL1	1.51578		2.15772
YDR354W	TRP4				-2.70333		YDL142C	CRD1			-1.11436
YDR358W	GGA1				2.14095		YDL144C	-	1.99187
YDR364C	CDC40			-3.58624			YDL146W	LDB17	1.06093		1.74864
YDR366C	-				1.4406		YDL148C	NOP14	1.10267		2.7085
YDR367W	KEI1				1.15348		YDL149W	ATG9	2.37252		1.50273
YDR368W	YPR1				2.58624		YDL151C	BUD30			2.50486
YDR369C	XRS2				-1.87463		YDL152W	-	3.96011		6.46223
YDR371C-A	-			1.441			YDL153C	SAS10	1.72445		3.15058
YDR371W	CTS2			1.07214			YDL154W	MSH5	2.50002		2.11207
YDR374C	PHO92	1.35974					YDL156W	CMR1			2.0626
YDR380W	ARO10				-4.21546		YDL157C	-	-1.81949		-2.50371
YDR383C	NKP1			1.03937	-1.12004		YDL158C	-	-1.48719
YDR384C	ATO3				-3.82794		YDL159W	STE7	2.24385		2.91703
YDR391C	-				2.69585		YDL159W-A	-	3.31614
YDR396W	-				-1.141		YDL160C-A	MHF2	-1.0755
YDR399W	HPT1			2.23968			YDL161W	ENT1	1.1549		1.48568
YDR400W	URH1				1.51376		YDL162C	-	1.84346		3.1198
YDR406W	PDR15			-1.55438	3.48551		YDL164C	CDC9	2.86587		3.49802
YDR406W-A	-				2.72666		YDL165W	CDC36	-1.40246		-1.99639
YDR408C	ADE8	-2.01234					YDL170W	UGA3	1.75952
YDR412W	RRP17				-1.19024		YDL171C	GLT1	-1.02132
YDR413C	-				-1.24823		YDL172C	-	1.18776		1.88701
YDR414C	ERD1				-1.13678		YDL173W	PAR32	1.07485		1.55434
YDR420W	HKR1				-2.04825		YDL174C	DLD1			-1.51846
YDR429C	TIF35			1.11521			YDL177C	-	1.12892
YDR432W	NPL3				1.50901		YDL178W	DLD2	-1.12968
YDR433W	-				1.7996		YDL181W	INH1			-2.13064
YDR445C	-				-1.16237		YDL185C-A	-	-1.5433		-1.23814
YDR447C	RPS17B			3.40988			YDL185W	VMA1			-1.32705
YDR449C	UTP6			1.93106	-2.17381		YDL186W	-	2.55046
YDR450W	RPS18A			1.85879			YDL187C	-	2.86245
YDR451C	YHP1				1.54367		YDL191W	RPL35A	-3.08367		-2.70813
YDR453C	TSA2				1.16435		YDL192W	ARF1	-2.19643		-2.53997
YDR458C	HEH2				-1.19754		YDL194W	SNF3	2.13613
YDR461C-A	-	-1.5737			-1.18794		YDL196W	-			2.30087
YDR461W	MFA1				-1.10364		YDL197C	ASF2	1.42821
YDR463W	STP1			-2.11641			YDL199C	-	2.29236
YDR464W	SPP41				-1.60701		YDL203C	ACK1			1.13672
YDR467C	-				-1.45186		YDL204W	RTN2			-1.54179
YDR471W	RPL27B			2.53606			YDL206W	-	1.19459		1.05589
YDR473C	PRP3				-1.78455		YDL207W	GLE1	1.06172
YDR475C	JIP4				1.80942		YDL208W	NHP2	-1.29108
YDR480W	DIG2				1.01218		YDL209C	CWC2	2.32118		3.40218
YDR490C	PKH1			-3.87856			YDL210W	UGA4	2.02211		1.83303
YDR491C	-	-1.71781					YDL212W	SHR3	-1.65951		-1.48407
YDR492W	IZH1	-1.00584					YDL214C	PRR2	1.34018
YDR493W	MZM1				3.11882		YDL215C	GDH2	-1.00895		-1.14333
YDR495C	VPS3				-1.10261		YDL218W	-	2.92768
YDR496C	PUF6			1.33434	-1.26886		YDL220C	CDC13	3.66444
YDR499W	LCD1				-1.15001		YDL221W	-	1.49615
YDR502C	SAM2				5.40823		YDL222C	FMP45	1.47924
YDR504C	SPG3			-1.92188			YDL223C	HBT1	2.77567		2.35293
YDR505C	PSP1			-2.22885			YDL227C	HO			1.94572
YDR507C	GIN4				-1.29661		YDL228C	-			-2.7498
YDR508C	GNP1			1.66831			YDL229W	SSB1			-2.81431
YDR509W	-			2.70832			YDL233W	MFG1	1.26256
YDR513W	GRX2				2.60985		YDL235C	YPD1	-1.20905		-1.60495
YDR514C	-				2.49243		YDL239C	ADY3	1.37077		1.69023
YDR516C	EMI2				4.3643		YDL240C-A	-	2.41874		2.80518
YDR519W	FPR2				-1.17631		YDL240W	LRG1			1.33656
YDR522C	SPS2				-2.3483		YDL241W	-			3.67844
YDR523C	SPS1			-2.79263	-2.65225		YDL242W	-	1.29965
YDR527W	RBA50			1.01228			YDL244W	THI13	1.32081		2.33905
YDR528W	HLR1				1.5888		YDL248W	COS7	-2.22229		-2.4625
YDR531W	CAB1			1.0385			YDR002W	YRB1			-3.01226
YDR533C	HSP31				3.30691		YDR003W-A	-	-2.33735		-2.1495
YDR534C	FIT1				1.05529		YDR009W	GAL3	1.48963		1.0102
YDR535C	-			-4.85731			YDR010C	-			1.59011
YDR536W	STL1			-2.264	-1.48719		YDR012W	RPL4B			-2.81016
YDR541C	-	2.16639	1.93432	1.70847			YDR013W	PSF1	-1.43345
YEL004W	YEA4				1.81376		YDR014W	RAD61	1.40272		1.39663
YEL011W	GLC3			-1.52138	1.53576		YDR014W-A	HED1	1.02252
YEL017C-A	PMP2	1.46738			3.03637		YDR015C	-	2.04275
YEL017W	GTT3				1.76329		YDR016C	DAD1	-2.297
YEL019C	MMS21				-1.30901		YDR019C	GCV1	-1.01899
YEL022W	GEA2				-1.26594		YDR021W	FAL1			1.38631
YEL024W	RIP1			-2.35092			YDR022C	ATG31	-1.44554
YEL025C	-			-1.11898			YDR023W	SES1	-1.71672		-1.32513
YEL029C	BUD16				-1.75487		YDR024W	FYV1	-1.51876
YEL030W	ECM10			-1.43724			YDR025W	RPS11A			-1.96728
YEL038W	UTR4			-1.716	3.00945		YDR026C	NSI1	1.08255
YEL039C	CYC7				7.87874		YDR031W	MIX14	-1.72582
YEL040W	UTR2				3.32961		YDR032C	PST2			-2.17971
YEL041W	YEF1				1.31905		YDR033W	MRH1	-1.42539		-2.18395
YEL042W	GDA1				1.67957		YDR034W-B	-	-1.94597
YEL048C	TCA17			2.78469	-1.78542		YDR038C	ENA5	-1.10938
YEL049W	PAU2				-2.21211		YDR040C	ENA1	-1.4128
YEL050C	RML2				1.12594		YDR041W	RSM10	-1.20527		-2.13698
YEL051W	VMA8			1.1959			YDR045C	RPC11			-1.78783
YEL052W	AFG1			-1.89716			YDR046C	BAP3	-1.37527
YEL056W	HAT2				1.42542		YDR048C	-	1.34893		1.42997
YEL057C	SDD1				1.31085		YDR050C	TPI1			-3.12348
YEL058W	PCM1			-1.66465			YDR051C	DET1			-1.52994
YEL061C	CIN8				-1.57011		YDR052C	DBF4			1.37479
YEL064C	AVT2			-2.71339	-3.39148		YDR053W	-			2.12629
YEL066W	HPA3	-1.92995		-1.83992	-1.78135		YDR055W	PST1			-1.9752
YEL067C	-	-1.78167					YDR056C	EMC10	-1.04993		-1.573
YEL069C	HXT13				2.34345		YDR057W	YOS9	1.36037		1.29949
YEL070W	DSF1			-2.39359	4.88867		YDR059C	UBC5	-1.30068		-1.81847
YEL072W	RMD6				1.65352		YDR061W	-	-1.1372		-1.30296
YEL073C	-				1.29818		YDR064W	RPS13	-2.95946		-2.71637
YER002W	NOP16				-1.40615		YDR066C	RTR2			-1.78428
YER006W	NUG1				-1.24201		YDR069C	DOA4	1.18064
YER007C-A	TMA20			1.99655			YDR070C	FMP16	-1.45086		-2.18205
YER013W	PRP22				-2.79844		YDR074W	TPS2			-1.60091
YER014C-A	BUD25				-1.03244		YDR077W	SED1			-3.01501
YER015W	FAA2			-1.50747	-2.49086		YDR078C	SHU2	-1.52584
YER020W	GPA2			-1.34871			YDR079C-A	TFB5	-1.12632
YER024W	YAT2			-2.71464	-5.2081		YDR079W	PET100	-1.47116
YER026C	CHO1				2.01939		YDR080W	VPS41	1.49227		1.51846
YER035W	EDC2				2.47938		YDR084C	TVP23			-1.45914
YER037W	PHM8				3.20832		YDR085C	AFR1			-1.0044
YER038C	KRE29				2.01314		YDR086C	SSS1			-2.41072
YER040W	GLN3				-2.11669		YDR089W	VTC5	1.5579		2.46534
YER042W	MXR1	1.52564			2.73157		YDR091C	RLI1	-1.29943
YER044C	ERG28				1.91072		YDR092W	UBC13	-1.25011		-1.52617
YER046W-A	-				-2.0356		YDR094W	-	2.07021
YER047C	SAP1				-1.94256		YDR095C	-			1.33312
YER050C	RSM18				1.47853		YDR098C	GRX3			-1.17977
YER052C	HOM3			-1.3123			YDR099W	BMH2			-2.13133
YER053C	PIC2				4.21072		YDR100W	TVP15			-1.41239
YER053C-A	-	1.36982	1.66797		3.81651		YDR102C	-	-1.26623
YER054C	GIP2			-1.32314	2.73448		YDR104C	SPO71	1.21649
YER056C	FCY2			1.76117			YDR108W	TRS85			1.65681
YER056C-A	RPL34A			1.34643			YDR109C	-	1.67797		1.77952
YER058W	PET117			-2.94652			YDR110W	FOB1			1.23514
YER060W	FCY21				1.0009		YDR112W	IRC2	-1.18955
YER062C	GPP2		1.54139	2.18004	3.33456		YDR114C	-	-2.02167		-2.17987
YER064C	VHR2			1.72625	-1.64757		YDR115W	MRX14	-2.35712
YER065C	ICL1			-4.63412	-6.09763		YDR118W	APC4	1.35729		2.42477
YER066C-A	-			-3.2335	5.14228		YDR118W-A	-	-1.6279
YER067C-A	-			-3.29394	5.06467		YDR119W	VBA4	-1.16493
YER067W	RGI1			-3.2697	5.11121		YDR119W-A	COX26	-1.53835
YER068C-A	-				-2.46993		YDR122W	KIN1	1.05123
YER069W	ARG5,6				-2.70744		YDR123C	INO2	1.59351		2.79966
YER073W	ALD5				-1.53772		YDR124W	-	1.3856
YER074W	RPS24A			1.904			YDR129C	SAC6	-1.00521		-1.1514
YER076C	-			-1.31936			YDR133C	-			-1.86317
YER076W-A	-				-1.6783		YDR136C	VPS61			1.49229
YER078C	ICP55				1.19799		YDR137W	RGP1	1.67333
YER079W	-			-1.8123			YDR139C	RUB1	-1.45513
YER082C	UTP7				-1.23927		YDR141C	DOP1	1.00146		2.0143
YER084W	-				-2.57329		YDR146C	SWI5			-4.11717
YER086W	ILV1				-1.5881		YDR147W	EKI1	1.74937		3.25003
YER091C	MET6				2.29941		YDR148C	KGD2	-1.09525		-2.11521
YER096W	SHC1			-2.35353	-1.70076		YDR150W	NUM1			-2.66168
YER098W	UBP9				1.52871		YDR151C	CTH1	-1.03437
YER102W	RPS8B			1.63297			YDR152W	GIR2			1.58586
YER103W	SSA4			-1.84774	5.98111		YDR154C	-			-2.15783
YER104W	RTT105				2.94665		YDR155C	CPR1			-2.51996
YER106W	MAM1				-1.99004		YDR156W	RPA14	1.93435		2.65684
YER110C	KAP123				-1.13469		YDR157W	-	1.3503		2.00167
YER111C	SWI4				-1.65261		YDR158W	HOM2			-1.63007
YER112W	LSM4				-1.4973		YDR159W	SAC3			1.36472
YER117W	RPL23B			2.7703			YDR161W	ACL4	1.12146		1.45197
YER121W	-				-2.00757		YDR162C	NBP2	4.14013		4.53723
YER126C	NSA2			2.25133	-2.42804		YDR164C	SEC1			1.19068
YER127W	LCP5				-1.53261		YDR166C	SEC5	1.2378		2.22944
YER128W	VFA1				-1.47553		YDR167W	TAF10			-1.47882
YER130C	COM2	2.20002			5.08376		YDR168W	CDC37			-1.77207
YER135C	-				-2.35278		YDR169C	STB3	2.96495		2.07102
YER139C	RTR1				-1.55757		YDR171W	HSP42			-1.93913
YER141W	COX15			-1.19797	2.07129		YDR173C	ARG82	1.20654
YER144C	UBP5				-1.07342		YDR177W	UBC1	-1.59322		-1.69335
YER145C	FTR1				-2.00606		YDR178W	SDH4	-1.37051		-2.58952
YER150W	SPI1				6.17164		YDR180W	SCC2			1.82935
YER154W	OXA1				1.04486		YDR182W-A	-	-1.41923
YER161C	SPT2				-1.2314		YDR183C-A	-	-1.10141
YER162C	RAD4			-1.26773	-1.34175		YDR187C	-	2.15992
YER163C	GCG1			-1.36821	1.84018		YDR189W	SLY1	1.66673
YER167W	BCK2			-2.42424	-1.23548		YDR191W	HST4	1.13485		1.44113
YER168C	CCA1				1.02683		YDR192C	NUP42	1.52251
YER172C	BRR2				-1.18615		YDR194W-A	-	2.50959
YER174C	GRX4			-1.36449	-2.26259		YDR198C	RKM2	1.04926		1.37413
YER175C	TMT1			-2.32026			YDR201W	SPC19	2.22262
YER175W-A	-				-2.16329		YDR205W	MSC2	1.58156		2.06445
YER180C-A	SLO1	-1.30079					YDR207C	UME6	1.88704		1.55898
YER184C	TOG1				-1.91112		YDR211W	GCD6	-1.0401
YER185W	PUG1				-1.56786		YDR212W	TCP1	-1.27736		-1.28261
YER186C	-			-1.74282			YDR213W	UPC2	-1.01752
YER187W	-				-1.48769		YDR214W	AHA1	-1.07751		-1.46034
YER188W	-	1.52032					YDR215C	-	2.18749
YER189W	-				-1.51846		YDR217C	RAD9	1.19905		1.48085
YFL002C	SPB4				-1.03247		YDR222W	-	-1.26411
YFL003C	MSH4				-1.24526		YDR224C	HTB1			-2.29544
YFL008W	SMC1				-1.77024		YDR225W	HTA1	-1.93855		-2.50785
YFL009W	CDC4			-2.3861			YDR227W	SIR4	1.28375
YFL010W-A	AUA1			-1.65943	-2.79942		YDR229W	IVY1			1.17173
YFL011W	HXT10				-2.115		YDR230W	-	1.14897
YFL012W	-				-3.50917		YDR231C	COX20	1.36572
YFL012W-A	-				-1.24971		YDR233C	RTN1	-1.8917
YFL013W-A	-				1.68128		YDR234W	LYS4			1.16299
YFL014W	HSP12			-3.55885			YDR236C	FMN1	-1.29169
YFL015C	-				2.10344		YDR237W	MRPL7			-1.44412
YFL016C	MDJ1			-1.46424	2.12674		YDR239C	-	1.54367		2.17826
YFL021C-A	-			-1.38915	2.53757		YDR242W	AMD2	1.26423		2.08725
YFL021W	GAT1			-1.03494	2.0119		YDR243C	PRP28			1.68566
YFL026W	STE2			1.87466	2.56328		YDR246W	TRS23	1.18533
YFL028C	CAF16				-1.20511		YDR246W-A	-	2.1116
YFL030W	AGX1			-3.60569			YDR247W	VHS1	1.37992
YFL031C-A	-				2.70561		YDR251W	PAM1			-4.5924
YFL031W	HAC1				3.02897		YDR255C	RMD5			-1.13441
YFL032W	-				3.52418		YDR257C	RKM4			2.01591
YFL034C-A	RPL22B			2.15222			YDR258C	HSP78			-1.7819
YFL034W	MIL1				-1.64124		YDR259C	YAP6	3.30344		3.09618
YFL047W	RGD2			1.24964			YDR261C	EXG2	1.16135
YFL050C	ALR2		-1.18373	-2.00542			YDR262W	-			-1.27995
YFL051C	-			-2.61535	3.60302		YDR263C	DIN7	2.13681		1.23394
YFL052W	ZNF1				4.14341		YDR265W	PEX10	1.05745
YFL053W	DAK2				5.80345		YDR267C	CIA1			1.7066
YFL054C	AQY3			-1.79537	3.03474		YDR268W	MSW1			2.45081
YFL059W	SNZ3				-2.79164		YDR269C	-	1.29315		1.79252
YFR001W	LOC1	1.03855			-1.9114		YDR270W	CCC2	1.5484
YFR007W	YFH7				1.888		YDR273W	DON1	2.45235		2.0189
YFR012W	DCV1				-2.46519		YDR274C	-	-2.28575
YFR015C	GSY1	-1.86186		-1.12579	4.81629		YDR275W	BSC2	-1.2279
YFR017C	IGD1			-2.69694	3.44301		YDR276C	PMP3	-1.24076		-4.29977
YFR021W	ATG18				1.63696		YDR277C	MTH1	-1.47952		-2.63428
YFR022W	ROG3				3.874		YDR281C	PHM6			1.92809
YFR023W	PES4			-1.38576	-2.24793		YDR282C	MRX10	1.44201
YFR027W	ECO1				-1.47628		YDR283C	GCN2	1.49648		1.5107
YFR030W	MET10				4.18938		YDR284C	DPP1	-1.05507
YFR031C	SMC2				-1.33144		YDR285W	ZIP1	1.21896		1.71758
YFR032C-A	RPL29			3.02166			YDR286C	-	-2.19367
YFR032C-B	-			3.02186			YDR289C	RTT103	1.52384
YFR033C	QCR6			-1.73279			YDR290W	-	1.6375		2.84391
YFR052C-A	-				5.34215		YDR292C	SRP101			1.432
YFR053C	HXK1				5.38985		YDR296W	MHR1			-1.46271
YFR055W	IRC7				-1.26584		YDR298C	ATP5	-1.00225		-1.86419
YFR056C	-			1.80151	-2.38659		YDR299W	BFR2			1.35716
YGL001C	ERG26				1.75292		YDR300C	PRO1			1.37586
YGL005C	COG7				-1.44161		YDR304C	CPR5	-1.39908		-1.88448
YGL007W	BRP1				-1.6624		YDR309C	GIC2	2.3151
YGL009C	LEU1				1.61588		YDR313C	PIB1			-1.23028
YGL012W	ERG4				1.78268		YDR317W	HIM1			1.96872
YGL017W	ATE1			1.26444			YDR320C	SWA2			1.24906
YGL023C	PIB2				-1.32447		YDR320C-A	DAD4	-2.0302
YGL024W	-				-1.98929		YDR321W	ASP1	1.19897		2.06305
YGL026C	TRP5				-1.54846		YDR322C-A	TIM11	-1.99355
YGL028C	SCW11				1.23811		YDR327W	-			-2.01433
YGL029W	CGR1	1.2859			-1.76617		YDR328C	SKP1			-1.92491
YGL030W	RPL30			2.57951			YDR329C	PEX3	1.84706		1.53542
YGL031C	RPL24A			2.18367			YDR330W	UBX5	1.00525
YGL037C	PNC1				4.24592		YDR331W	GPI8			1.52856
YGL040C	HEM2				2.23333		YDR333C	RQC1			1.09951
YGL044C	RNA15				2.18347		YDR336W	MRX8	-1.12086
YGL045W	RIM8			-1.68965	2.83606		YDR339C	FCF1			-1.17002
YGL055W	OLE1			2.5654	-3.703		YDR340W	-	-2.24674
YGL056C	SDS23				-2.09087		YDR341C	-	-1.14769
YGL059W	PKP2				-1.24957		YDR342C	HXT7	-1.43297
YGL061C	DUO1				-1.30341		YDR343C	HXT6	-2.40553
YGL062W	PYC1			-2.13175	-1.47612		YDR344C	-	1.81459
YGL066W	SGF73				-1.76078		YDR345C	HXT3	-2.54743		-3.22492
YGL078C	DBP3				-1.28332		YDR348C	PAL1			1.54821
YGL079W	KXD1				-1.10685		YDR353W	TRR1			-1.42218
YGL081W	-				-1.48337		YDR355C	-			1.56214
YGL086W	MAD1				-1.54053		YDR356W	SPC110	1.50518		1.43167
YGL089C	MF(ALPHA)2				-1.30034		YDR357C	CNL1	-1.29553
YGL090W	LIF1				-1.43664		YDR359C	EAF1	1.02897
YGL096W	TOS8				1.3551		YDR361C	BCP1	-1.15948
YGL099W	LSG1				-1.12316		YDR363W	ESC2			1.49036
YGL101W	-				2.05446		YDR367W	KEI1	-1.1859		-1.25836
YGL102C	-			2.48876	1.45818		YDR370C	DXO1	1.01966		2.32707
YGL103W	RPL28			2.49387	1.52143		YDR371C-A	-	-2.0794
YGL104C	VPS73				1.22643		YDR372C	VPS74			-1.32585
YGL105W	ARC1			1.167			YDR374W-A	WIP1	-1.43845
YGL117W	-				-2.01389		YDR378C	LSM6	-1.87494
YGL125W	MET13			-1.59412			YDR379C-A	SDH6	-1.0692
YGL129C	RSM23				1.61243		YDR381W	YRA1	-1.10863		-2.03674
YGL135W	RPL1B			2.16278	1.60399		YDR382W	RPP2B			-1.90264
YGL138C	-				-2.93309		YDR384C	ATO3	1.08922		2.09986
YGL139W	FLC3				-1.5816		YDR385W	EFT2			-3.30403
YGL146C	RRT6				-1.18339		YDR386W	MUS81	1.17023
YGL147C	RPL9A			1.74372	2.5068		YDR387C	CIN10	2.05285		1.78411
YGL151W	NUT1				-1.24445		YDR390C	UBA2	1.73646		1.98242
YGL152C	-				-1.41841		YDR391C	-			-1.48535
YGL153W	PEX14				-1.46846		YDR392W	SPT3	1.60505
YGL157W	ARI1				4.10971		YDR393W	SHE9	-2.18284
YGL158W	RCK1				1.96747		YDR396W	-			-1.52202
YGL161C	YIP5			-1.10028			YDR397C	NCB2			-1.50495
YGL164C	YRB30				-2.05712		YDR399W	HPT1	-1.58927		-1.24425
YGL166W	CUP2			-1.44611			YDR400W	URH1	-1.43934
YGL168W	HUR1			1.17434			YDR401W	-			1.03071
YGL169W	SUA5			1.14327			YDR402C	DIT2	1.76611		2.30328
YGL170C	SPO74			-2.77349	-3.30616		YDR403W	DIT1	1.09558
YGL171W	ROK1				-1.54179		YDR404C	RPB7			-1.17711
YGL172W	NUP49		1.43886	-4.40489			YDR405W	MRP20	1.44992
YGL179C	TOS3	1.30349			3.71796		YDR406W	PDR15	1.36601
YGL180W	ATG1				-1.28376		YDR409W	SIZ1	1.84514		1.86037
YGL181W	GTS1			-1.52096			YDR410C	STE14	-1.2972
YGL183C	MND1	1.73458			1.59479		YDR412W	RRP17	6.79082		7.63393
YGL185C	-				-1.01557		YDR413C	-	6.89117		7.80265
YGL187C	COX4			-2.00741			YDR417C	-			-2.84916
YGL188C-A	-			1.9667	2.61783		YDR418W	RPL12B			-2.76245
YGL191W	COX13				1.63588		YDR419W	RAD30	1.21046
YGL192W	IME4			-4.5256			YDR421W	ARO80	1.69059
YGL205W	POX1			-1.90927	-5.03256		YDR422C	SIP1	1.63743		1.53961
YGL208W	SIP2			-1.53657			YDR424C	DYN2	-2.07892
YGL209W	MIG2	1.52695	2.25751	3.25716	2.48561		YDR426C	-	-1.3733
YGL210W	YPT32		1.13783	2.32705			YDR427W	RPN9	-1.46447		-1.71916
YGL211W	NCS6			1.13357			YDR428C	BNA7	1.84147		2.97532
YGL212W	VAM7				-1.73079		YDR431W	-			2.04135
YGL215W	CLG1				-1.13585		YDR436W	PPZ2	1.88271
YGL229C	SAP4				2.56006		YDR437W	GPI19	1.06616		1.43995
YGL230C	-				-1.73053		YDR438W	THI74	1.67508		1.98462
YGL232W	TAN1				1.11672		YDR439W	LRS4			2.01227
YGL236C	MTO1				1.54749		YDR442W	-	1.77655
YGL241W	KAP114				-1.11098		YDR443C	SSN2	2.27537		1.92133
YGL242C	-			1.15923	-1.1881		YDR444W	-	1.61718		1.67637
YGL245W	GUS1				1.08874		YDR446W	ECM11	1.42018		3.05301
YGL248W	PDE1				1.44736		YDR447C	RPS17B	-2.87345		-2.63807
YGL253W	HXK2				2.4529		YDR449C	UTP6			1.60253
YGL254W	FZF1			1.67394			YDR450W	RPS18A	-2.3538		-2.77188
YGL255W	ZRT1	-1.36803	-2.34522		-3.15147		YDR451C	YHP1			1.57922
YGL257C	MNT2				-1.52138		YDR453C	TSA2	-1.65683		-2.41576
YGL258W	VEL1				-1.85644		YDR454C	GUK1	-1.93631		-1.68097
YGL258W-A	-			-3.1157			YDR461W	MFA1			-2.2531
YGL262W	-				-1.80571		YDR463W	STP1	2.76156
YGL263W	COS12				-1.83816		YDR464W	SPP41	1.24452
YGR006W	PRP18				1.10264		YDR466W	PKH3	1.23877		1.70508
YGR007W	ECT1				2.58512		YDR467C	-	-1.02213
YGR008C	STF2				3.32927		YDR471W	RPL27B			-2.43325
YGR011W	-			1.43326			YDR472W	TRS31			1.75462
YGR012W	MCY1		1.74139	-4.46744			YDR476C	-	2.51187
YGR019W	UGA1				1.67842		YDR477W	SNF1	1.12392
YGR021W	-	-1.22562			1.88565		YDR482C	CWC21	2.76057
YGR022C	-				2.59137		YDR483W	KRE2	-1.28551		-1.45568
YGR023W	MTL1			-1.60711	1.64913		YDR485C	VPS72			-3.63407
YGR025W	-			1.9906			YDR486C	VPS60			-4.59047
YGR027C	RPS25A			1.72904			YDR487C	RIB3	-1.01461		-1.73551
YGR032W	GSC2			-2.17757			YDR488C	PAC11	3.57227
YGR034W	RPL26B			3.52367			YDR490C	PKH1	1.44533
YGR035C	-			2.37743	4.36519		YDR491C	-			2.17352
YGR035W-A	-				1.23344		YDR492W	IZH1	-1.27554
YGR036C	CAX4			2.07717			YDR493W	MZM1	-1.43476		-2.21777
YGR037C	ACB1			1.27328			YDR496C	PUF6	-1.10014
YGR040W	KSS1			1.98306			YDR497C	ITR1	-1.04756		-1.71296
YGR043C	NQM1				1.70053		YDR498C	SEC20	1.85159		2.53243
YGR046W	TAM41				-1.87702		YDR499W	LCD1	1.08417
YGR047C	TFC4				-2.03547		YDR500C	RPL37B	-2.88039		-2.71513
YGR051C	-				-2.39114		YDR501W	PLM2	1.84627		1.88568
YGR052W	FMP48				3.93327		YDR502C	SAM2	-1.05577		-2.05124
YGR055W	MUP1			1.22815	2.6653		YDR504C	SPG3	2.0981
YGR059W	SPR3				-1.46928		YDR506C	GMC1	1.2971
YGR060W	ERG25				-1.62163		YDR507C	GIN4			1.66869
YGR062C	COX18	-1.22437			1.81905		YDR508C	GNP1	-1.55062
YGR065C	VHT1				-1.77942		YDR509W	-	-2.00898
YGR066C	-				2.35678		YDR510C-A	-			1.08245
YGR067C	-			-4.91608	-1.40993		YDR512C	EMI1	-1.30164
YGR068C	ART5			-3.40148	1.78025		YDR513W	GRX2	-1.67635		-2.30425
YGR068W-A	-			-4.86666	3.05521		YDR514C	-			1.05977
YGR070W	ROM1			-1.31131	1.9792		YDR516C	EMI2			-1.18063
YGR071C	ENV11				-2.09024		YDR517W	GRH1	1.07518
YGR079W	-				1.84415		YDR519W	FPR2			-1.90188
YGR081C	SLX9			2.01978	-1.58769		YDR520C	URC2	2.05082		3.09182
YGR084C	MRP13				1.56313		YDR521W	-			1.94868
YGR085C	RPL11B			2.01086			YDR522C	SPS2	2.96391		2.29329
YGR087C	PDC6				-1.80637		YDR523C	SPS1	1.52904
YGR088W	CTT1				5.31161		YDR524C-A	-	1.85943		4.98841
YGR089W	NNF2				-1.43945		YDR524C-B	-			-2.72057
YGR108W	CLB1			2.66405			YDR524W-C	-			-1.92258
YGR109C	CLB6			1.5531			YDR525W	API2	2.04227		2.80782
YGR110W	CLD1			-2.86896	-1.35583		YDR525W-A	SNA2	-1.70902		-2.10797
YGR111W	-				2.15832		YDR526C	-	-1.38518
YGR112W	SHY1				1.61139		YDR527W	RBA50			1.28079
YGR114C	-				-1.14311		YDR528W	HLR1			1.22754
YGR115C	-				-1.00848		YDR529C	QCR7			-3.20599
YGR117C	-				1.30641		YDR533C	HSP31	1.0239
YGR121C	MEP1			-1.10376			YDR534C	FIT1	2.63984		1.91744
YGR122C-A	-				-1.57879		YDR535C	-	1.88674		-3.31672
YGR125W	-	1.04478					YDR537C	-	2.25661
YGR126W	-				4.1881		YDR538W	PAD1	1.84736
YGR127W	-			-1.57171	2.07238		YDR540C	IRC4	1.26431
YGR128C	UTP8				-1.38584		YDR544C	-	3.28857		2.23901
YGR130C	-				1.02426		YEL001C	IRC22	-1.1759		-1.77346
YGR134W	CAF130				-1.35773		YEL008C-A	-	1.15974		2.10503
YGR136W	LSB1				2.13336		YEL008W	-	1.57769
YGR137W	-				1.92953		YEL009C	GCN4	-1.68216		-2.48097
YGR138C	TPO2			1.42409	5.52505		YEL009C-A	-	1.89558		2.58542
YGR139W	-	1.31004			3.85205		YEL010W	-	2.60754		2.53796
YGR141W	VPS62			-1.95027			YEL011W	GLC3			-1.33992
YGR142W	BTN2				3.6424		YEL014C	-			1.04763
YGR144W	THI4			2.62528			YEL015W	EDC3	1.27028		2.1084
YGR145W	ENP2				-1.25411		YEL017C-A	PMP2	-2.64012
YGR149W	GPC1				2.55258		YEL017W	GTT3	1.62574
YGR153W	-				-1.22958		YEL019C	MMS21	1.86354		2.56224
YGR154C	GTO1				1.18736		YEL021W	URA3	-2.80212
YGR155W	CYS4				2.82922		YEL023C	-	1.74367
YGR159C	NSR1				-1.03525		YEL024W	RIP1	-1.70482		-2.98208
YGR161C	RTS3		1.59555	1.74238			YEL027W	VMA3			-2.27166
YGR161W-C	-	-1.32835					YEL030W	ECM10	1.92619
YGR164W	-			1.76067			YEL031W	SPF1	1.74372		2.51261
YGR165W	MRPS35				1.7378		YEL032W	MCM3			1.19789
YGR169C-A	LSO2			1.05681			YEL033W	MTC7			-1.49111
YGR174W-A	-				-3.02639		YEL034C-A	-			-2.25775
YGR175C	ERG1			1.13654			YEL034W	HYP2			-2.68237
YGR177C	ATF2			2.89124			YEL038W	UTR4	1.20867
YGR179C	OKP1				-2.09126		YEL040W	UTR2			3.60966
YGR181W	TIM13				1.86588		YEL044W	IES6			-1.76688
YGR187C	HGH1				-1.93302		YEL045C	-	-1.29729
YGR194C	XKS1		4.01044	-4.16555	1.21673		YEL047C	FRD1	1.66739
YGR200C	ELP2			-4.63196	-1.01098		YEL048C	TCA17	-1.23591		1.85226
YGR201C	-			-2.94277			YEL049W	PAU2	1.9588		2.48004
YGR204W	ADE3	-1.07574			1.143		YEL050W-A	-	-1.17492
YGR205W	TDA10			-1.74717	1.38537		YEL051W	VMA8	-1.70284		-1.29135
YGR209C	TRX2				2.31925		YEL052W	AFG1	1.87115
YGR210C	-				1.55809		YEL053W-A	-			-2.33798
YGR211W	ZPR1				3.16341		YEL054C	RPL12A			-2.54733
YGR217W	CCH1				-1.6251		YEL055C	POL5			2.3937
YGR225W	AMA1			-2.46172	-1.80223		YEL057C	SDD1	-1.40628
YGR226C	-				-2.23495		YEL058W	PCM1			1.25375
YGR227W	DIE2			-1.95339			YEL059W	HHY1	5.34406		3.7768
YGR228W	-	1.04721					YEL060C	PRB1			-1.41687
YGR236C	SPG1			-4.54844			YEL062W	NPR2	1.0592		1.32525
YGR237C	-				1.19879		YEL064C	AVT2	1.77511
YGR238C	KEL2			-2.17223	1.75816		YEL065W	SIT1	1.26634
YGR239C	PEX21			-2.23964	-1.14564		YEL069C	HXT13	1.09957		1.42423
YGR240C-A	-			2.26475			YEL070W	DSF1	2.36816
YGR241C	YAP1802				1.05005		YEL071W	DLD3	-1.73506		-2.6934
YGR242W	-				1.06523		YEL074W	-	5.57317		3.9301
YGR243W	MPC3		1.10875		2.06837		YER001W	MNN1	-1.73881
YGR244C	LSC2			-1.43423			YER002W	NOP16			1.62001
YGR245C	SDA1				-1.4007		YER006W	NUG1			1.36635
YGR247W	CPD1				1.98446		YER007C-A	TMA20	-1.36038
YGR248W	SOL4			-2.02828	3.78939		YER007W	PAC2	1.02585
YGR249W	MGA1				5.65306		YER009W	NTF2	-2.23265		-2.23567
YGR250C	RIE1	1.16096			3.04716		YER010C	-			-1.01534
YGR254W	ENO1				2.05553		YER011W	TIR1	2.41379		1.82637
YGR255C	COQ6				1.20741		YER012W	PRE1	-1.19635		-2.18176
YGR256W	GND2			-1.94867	1.89757		YER013W	PRP22	1.88818		2.41154
YGR257C	MTM1				1.95351		YER014W	HEM14	1.48499
YGR265W	-			1.74603			YER016W	BIM1	1.16778		1.48848
YGR268C	HUA1			-1.31748			YER017C	AFG3	2.03702		2.05367
YGR271C-A	EFG1			1.77141	-2.12291		YER018C	SPC25	4.11097		3.14206
YGR273C	-			1.73323	-3.44287		YER019C-A	SBH2	-2.53786		-2.54184
YGR274C	TAF1				-1.22891		YER019W	ISC1	-1.63334
YGR275W	RTT102				-1.26479		YER024W	YAT2			-1.7754
YGR277C	CAB4				-1.0612		YER026C	CHO1	-1.18198		-1.06826
YGR278W	CWC22				-1.25262		YER031C	YPT31	1.47233
YGR279C	SCW4				1.82528		YER032W	FIR1	1.9772		2.71474
YGR281W	YOR1				2.62516		YER033C	ZRG8	2.10781
YGR283C	-				-1.33823		YER034W	-	2.02927		2.87742
YGR286C	BIO2				-2.652		YER035W	EDC2			-1.04001
YGR287C	IMA1			-3.054	6.7459		YER039C-A	-	1.10808
YGR288W	MAL13			-1.0463			YER041W	YEN1	1.00153
YGR289C	MAL11			-3.98096	5.246		YER042W	MXR1			-2.29659
YGR290W	-			-2.97147	4.97719		YER043C	SAH1			-4.41891
YGR292W	MAL12			-3.33878	5.16552		YER044C	ERG28	-1.68198		-2.1047
YGR295C	COS6				1.282		YER044C-A	MEI4	-1.47084		1.6986
YHL001W	RPL14B			1.35537			YER046W	SPO73	-1.03857
YHL004W	MRP4				1.39813		YER047C	SAP1			1.05396
YHL006W-A	-				-1.03086		YER048C	CAJ1	2.43067		2.48693
YHL008C	-			-1.75251	2.53131		YER049W	TPA1	-1.30973
YHL013C	OTU2				-1.21338		YER051W	JHD1	1.76318		1.41323
YHL015W	RPS20				2.75775		YER053C	PIC2	-1.5124		-1.9508
YHL020C	OPI1			-1.2222			YER053C-A	-	-1.49051
YHL021C	AIM17			-2.5121	3.57119		YER055C	HIS1	-1.37346		-1.80561
YHL022C	SPO11				1.72532		YER056C	FCY2	-2.27558
YHL024W	RIM4			-1.19906			YER056C-A	RPL34A			-2.64773
YHL025W	SNF6			-1.28641			YER057C	HMF1	-1.13802		-1.9347
YHL028W	WSC4			1.26911	1.38264		YER058W	PET117			-3.03314
YHL029C	OCA5				-1.43549		YER060W-A	FCY22	1.56738
YHL030W	ECM29			1.30432			YER061C	CEM1			-3.05052
YHL032C	GUT1			-2.63655			YER062C	GPP2	-2.02351		-2.03977
YHL035C	VMR1				3.06352		YER064C	VHR2	-1.02727
YHL036W	MUP3				3.9375		YER065C	ICL1			-2.52653
YHL040C	ARN1	1.40284	2.10342		1.90554		YER066C-A	-			-2.29032
YHL041W	-			-1.78832			YER066W	RRT13	1.31739
YHL042W	-		1.41189				YER067C-A	-	-1.13973		-2.80065
YHL043W	ECM34	1.36474					YER067W	RGI1			-2.60943
YHR006W	STP2			-1.07068	-1.78897		YER068C-A	-			1.44335
YHR007C	ERG11				-1.20827		YER071C	TDA2	-1.5281
YHR010W	RPL27A			3.42841			YER072W	VTC1	-1.57582		-1.50206
YHR013C	ARD1			1.06397			YER073W	ALD5	-1.44045		-1.20807
YHR014W	SPO13				-1.99362		YER074W	RPS24A	-2.82049		-2.12944
YHR015W	MIP6				-2.59391		YER074W-A	YOS1	-1.73794
YHR016C	YSC84			-1.44166	2.77438		YER075C	PTP3			1.06989
YHR018C	ARG4			-1.97323	-3.92093		YER076C	-	1.24279
YHR021C	RPS27B			2.9172			YER076W-A	-	-1.01495
YHR022C-A	-				1.72375		YER078W-A	-	1.38143
YHR031C	RRM3				1.62668		YER080W	AIM9			-1.21988
YHR032C-A	-				2.04156		YER084W	-	4.14744		2.15974
YHR032W-A	-				1.98682		YER084W-A	-	4.16586		3.37686
YHR033W	-			-1.46595	1.96261		YER085C	-	4.51031		3.37814
YHR034C	PIH1				1.51215		YER088C	DOT6	1.62784
YHR035W	NEL1				-1.16415		YER088C-A	-	2.44839
YHR036W	BRL1				-1.18182		YER088W-B	-	1.49453
YHR041C	SRB2			-1.48503			YER091C	MET6			-1.74074
YHR043C	DOG2				3.56827		YER091C-A	-	-1.00654
YHR048W	YHK8				1.31533		YER092W	IES5	-1.24643		-2.14931
YHR049C-A	-	1.14266	1.57209	1.44783	2.38224		YER093C-A	AIM11			-1.374
YHR049W	FSH1		1.66182	1.23071	2.15826		YER094C	PUP3	-1.30631		-1.94053
YHR052W	CIC1			1.19592			YER095W	RAD51	1.18285
YHR054C	-				3.20272		YER096W	SHC1	2.70648		1.55427
YHR062C	RPP1			2.00262			YER097W	-	-1.7842
YHR063W-A	-			1.4753			YER098W	UBP9	1.49086		1.09682
YHR065C	RRP3				-1.11423		YER102W	RPS8B	-2.01394		-2.67456
YHR066W	SSF1				-1.64197		YER113C	TMN3			1.12253
YHR068W	DYS1			1.30935			YER115C	SPR6	1.5497
YHR069C	RRP4			1.26845			YER117W	RPL23B	-2.60329		-2.60086
YHR071W	PCL5			-1.50235			YER119C	AVT6	2.37665		1.31426
YHR078W	-				1.53442		YER125W	RSP5			-2.84396
YHR081W	LRP1				1.55904		YER126C	NSA2	-1.06608
YHR085W	IPI1				-1.06813		YER128W	VFA1	-1.12256
YHR087W	RTC3				5.06618		YER129W	SAK1	2.10668		2.45597
YHR088W	RPF1				-1.03077		YER131W	RPS26B			-2.20563
YHR092C	HXT4	-1.45784		3.56182	4.8363		YER132C	PMD1	2.85845		4.20199
YHR094C	HXT1	1.6053	2.12486		2.09278		YER133W	GLC7	-1.70473		-1.76152
YHR096C	HXT5		1.74224		-1.74563		YER135C	-	-1.22406
YHR097C	-			-1.92842			YER136W	GDI1	-1.22117
YHR098C	SFB3				-1.60552		YER139C	RTR1			-1.42146
YHR099W	TRA1				1.25287		YER140W	EMP65	1.36649		2.69523
YHR104W	GRE3				4.78505		YER141W	COX15			-1.34641
YHR105W	YPT35				1.23932		YER143W	DDI1	-1.08651
YHR112C	-				1.77004		YER145C-A	-			-1.47709
YHR113W	APE4				1.73371		YER146W	LSM5			-1.75773
YHR120W	MSH1				-1.16042		YER147C	SCC4	1.03066
YHR123W	EPT1				1.21309		YER148W	SPT15	-1.23978
YHR124W	NDT80				-1.33948		YER148W-A	-			1.139
YHR125W	-				-2.53736		YER150W	SPI1			-1.78588
YHR126C	ANS1				-4.85584		YER152W-A	-	2.12367
YHR127W	-				-1.20731		YER153C	PET122	3.75804		3.04131
YHR128W	FUR1			1.62148			YER157W	COG3			1.35717
YHR137C-A	-				-1.89264		YER158W-A	-			-2.12075
YHR139C	SPS100				-2.66541		YER159C	BUR6			-2.10798
YHR140W	-				1.08744		YER162C	RAD4	1.89177		1.16017
YHR141C	RPL42B			2.75791			YER164W	CHD1	1.25892		1.84138
YHR143W	DSE2				1.75271		YER165C-A	-	-1.02812
YHR143W-A	RPC10				-1.29616		YER170W	ADK2			-1.75576
YHR147C	MRPL6				1.61204		YER172C-A	-			2.5835
YHR148W	IMP3				-1.60632		YER173W	RAD24	1.36661		1.29718
YHR154W	RTT107				-1.58159		YER174C	GRX4	-2.02653		-1.16061
YHR155W	LAM1			-1.79369			YER175C	TMT1			-1.9878
YHR158C	KEL1				-1.49884		YER176W	ECM32			1.39177
YHR160C	PEX18			-1.65731	-2.80516		YER177W	BMH1			-1.6698
YHR163W	SOL3		1.11348		1.64605		YER178W	PDA1			-1.94703
YHR164C	DNA2				-1.57432		YER180C-A	SLO1	-1.8795		-3.06886
YHR170W	NMD3				-1.1122		YER181C	-	1.6431
YHR171W	ATG7				-1.24762		YER182W	FMP10			-1.80171
YHR173C	-				-1.38116		YER184C	TOG1	1.91756
YHR174W	ENO2				1.44824		YER185W	PUG1	1.26821
YHR175W-A	-				1.95157		YER189W	-	-2.11816
YHR176W	FMO1				2.41105		YER190W	YRF1-2	-1.47265
YHR177W	-			-1.7433			YFL003C	MSH4	2.35764		1.99325
YHR178W	STB5			1.34497			YFL005W	SEC4			-2.21411
YHR179W	OYE2	1.53037		1.61533	2.44634		YFL010W-A	AUA1	-1.53331
YHR182C-A	-		1.66583	1.85389	1.87244		YFL011W	HXT10	3.70924		2.89922
YHR183W	GND1		1.37568		2.19349		YFL012W	-	1.44521		2.45593
YHR184W	SSP1				-3.52224		YFL013C	IES1	1.1869		1.36194
YHR185C	PFS1				-6.18392		YFL013W-A	-	4.71237		3.47531
YHR190W	ERG9				1.37069		YFL014W	HSP12			-2.11879
YHR197W	RIX1				-1.17847		YFL015C	-	1.7876
YHR199C	AIM46				1.24533		YFL015W-A	-	4.23318		2.81489
YHR201C	PPX1			1.1946			YFL017C	GNA1	1.35914		1.7661
YHR202W	-				-1.02862		YFL018C	LPD1			-2.04568
YHR204W	MNL1				1.12794		YFL020C	PAU5	3.61413		2.2127
YHR210C	-			-1.24679	4.64381		YFL021C-A	-	3.10335		1.94556
YHR211W	FLO5			-1.52998			YFL021W	GAT1	4.22956		3.01766
YHR214C-E	-				-2.82534		YFL023W	BUD27			1.86241
YHR215W	PHO12	-1.00998			-1.34416		YFL026W	STE2	-1.65948
YHR216W	IMD2	-1.00958			1.82314		YFL029C	CAK1	1.11641
YIL001W	-			1.46043	-1.02807		YFL030W	AGX1			-2.43377
YIL008W	URM1				-1.68615		YFL031C-A	-	-1.94153		-2.50285
YIL009W	FAA3		-1.01297				YFL031W	HAC1			-2.49436
YIL010W	DOT5			-1.03929			YFL032W	-			-1.89902
YIL014C-A	-				-2.33002		YFL034C-A	RPL22B	-2.04081		-1.75182
YIL015W	BAR1			2.42556			YFL034C-B	MOB2	1.247		1.87336
YIL016W	SNL1			1.41045			YFL034W	MIL1	1.49502
YIL017C	VID28			-1.17471	-1.31539		YFL038C	YPT1	-1.04463		-1.9235
YIL019W	FAF1				-2.35677		YFL039C	ACT1			-3.31157
YIL020C	HIS6				-1.05208		YFL040W	-	2.3614		3.03593
YIL024C	-				-1.41247		YFL041W-A	-	-1.30798
YIL026C	IRR1				-2.00297		YFL045C	SEC53	-1.70777		-2.21139
YIL029W-A	-	-1.02588		1.2306			YFL047W	RGD2	1.31193		2.76049
YIL030W-A	-	1.21861					YFL050C	ALR2	2.22659		1.42404
YIL033C	BCY1			-1.32223			YFL051C	-	1.84099
YIL037C	PRM2			-3.08321	-1.46424		YFL053W	DAK2	3.25223
YIL038C	NOT3				-1.48948		YFL054C	AQY3	1.71307
YIL045W	PIG2				2.05297		YFL062W	COS4	-1.87615
YIL046W	MET30			-1.43258	1.55415		YFL063W	-	4.66306
YIL046W-A	-				1.46267		YFR003C	YPI1			-1.36047
YIL050W	PCL7			-1.24023			YFR004W	RPN11			-1.62771
YIL051C	MMF1			-1.45788			YFR005C	SAD1			-2.95237
YIL052C	RPL34B			1.45896			YFR006W	-	-1.04421
YIL053W	GPP1				-2.45492		YFR010W-A	-			-2.01818
YIL055C	-			-1.08866	-1.05713		YFR011C	MIC19			-1.76878
YIL056W	VHR1		1.38284				YFR012W	DCV1	4.04471		3.79871
YIL057C	RGI2			-5.15799	-6.63635		YFR013W	IOC3	1.00368		1.50326
YIL059C	-			-3.17012	2.41196		YFR016C	-	1.09493		1.40107
YIL060W	-			-3.27702	2.65593		YFR017C	IGD1	4.22265
YIL066C	RNR3			-2.18344			YFR018C	-	1.82872
YIL070C	MAM33				1.26701		YFR019W	FAB1	1.34743
YIL072W	HOP1			-1.22662			YFR020W	CSS2	-1.20468		-1.32487
YIL074C	SER33				1.26121		YFR022W	ROG3	3.1132		2.52592
YIL077C	-			-1.11798			YFR023W	PES4			1.10453
YIL083C	CAB2				-1.63633		YFR027W	ECO1	1.00848		1.13025
YIL087C	AIM19			-2.10233			YFR029W	PTR3	2.35753		1.56845
YIL091C	UTP25				-1.09005		YFR030W	MET10	1.39621
YIL092W	-				-1.29706		YFR031C	SMC2			1.77516
YIL093C	RSM25				1.58099		YFR031C-A	RPL2A			-2.4057
YIL096C	BMT5				-1.26764		YFR032C	RRT5	3.46002
YIL100C-A	-			-2.07138	1.25769		YFR032C-A	RPL29	-3.00333		-2.32013
YIL100W	-			-2.26649			YFR032C-B	-	-2.46461
YIL101C	XBP1			-2.07292			YFR033C	QCR6			-1.34299
YIL110W	HPM1				2.39555		YFR034C	PHO4	2.61985
YIL111W	COX5B		-1.16523		5.80269		YFR034W-A	-	4.54911		4.37237
YIL113W	SDP1			-2.95147	3.66792		YFR035C	-	1.91535		2.60112
YIL116W	HIS5				-1.41895		YFR036W	CDC26	2.11406		2.08003
YIL117C	PRM5			-2.32231	-3.43862		YFR038W	IRC5	1.46513		1.31133
YIL121W	QDR2	-1.17578			1.534		YFR047C	BNA6			-1.4079
YIL125W	KGD1			-2.24849			YFR049W	YMR31	-1.75475		-2.80262
YIL126W	STH1				-1.32397		YFR050C	PRE4	-1.22166		-1.99994
YIL127C	RRT14				-1.76696		YFR052C-A	-	2.68269
YIL128W	MET18				-1.07695		YFR053C	HXK1			-2.34135
YIL130W	ASG1				-2.46404		YFR054C	-	1.83132		3.03313
YIL134W	FLX1				1.99837		YFR056C	-			2.08505
YIL136W	OM45			-3.99549			YFR057W	-	2.52417		2.48819
YIL139C	REV7				-1.76939		YGL001C	ERG26	-1.12466
YIL146C	ATG32			-1.54997			YGL004C	RPN14	1.71264		1.371
YIL149C	MLP2				-2.13118		YGL006W-A	-	-1.537
YIL150C	MCM10				-1.21941		YGL007C-A	-	-2.51795
YIL152W	-			-1.68968			YGL007W	BRP1	1.25422		2.68239
YIL155C	GUT2			-3.61483			YGL008C	PMA1			-2.90097
YIL159W	BNR1				-2.31747		YGL009C	LEU1	-1.05965
YIL160C	POT1			-3.32508	-4.7801		YGL010W	MPO1	-1.56172		-1.31988
YIL161W	-				-1.38279		YGL011C	SCL1			-1.54494
YIL162W	SUC2				4.59959		YGL015C	-	2.52518
YIL166C	-			-1.23915	-1.31853		YGL017W	ATE1			1.65192
YIL169C	CSS1	-2.01322			1.86914		YGL021W	ALK1	2.68793
YIR008C	PRI1				-1.36646		YGL023C	PIB2	3.7956		3.3003
YIR010W	DSN1				-1.28446		YGL024W	-	2.65062		3.86252
YIR018C-A	-				1.89013		YGL025C	PGD1	2.70645		3.09691
YIR018W	YAP5				2.00672		YGL030W	RPL30	-4.41633		-2.75092
YIR019C	FLO11			-2.97329			YGL031C	RPL24A	-3.13751		-3.02465
YIR021W	MRS1				1.41612		YGL033W	HOP2	-1.47105
YIR025W	MND2				-2.40833		YGL034C	-	2.82495
YIR026C	YVH1				-1.40846		YGL036W	-	1.55778		1.52281
YIR027C	DAL1				-1.06715		YGL037C	PNC1	-1.82828		-2.16057
YIR029W	DAL2			-3.0234	-1.98723		YGL039W	-	2.37494		2.66315
YIR030W-A	-			1.56138			YGL040C	HEM2	-1.13104		-1.17976
YIR031C	DAL7			1.21997			YGL041C-B	-			-2.80749
YIR033W	MGA2				-1.07416		YGL042C	-	-1.7128		-1.40125
YIR034C	LYS1			-1.25092			YGL048C	RPT6	-1.3915		-1.63546
YIR035C	-				2.95663		YGL050W	TYW3	1.21102
YIR038C	GTT1			-1.63282			YGL053W	PRM8			-1.3012
YIR039C	YPS6			-2.1897			YGL054C	ERV14			-2.08861
YJL001W	PRE3			1.46512			YGL055W	OLE1	-2.33258		-2.04829
YJL006C	CTK2				-1.0654		YGL056C	SDS23	1.90766		2.15596
YJL009W	-			1.45198			YGL060W	YBP2	2.00117		2.90242
YJL010C	NOP9				-1.77884		YGL062W	PYC1	-1.31593		-2.71274
YJL013C	MAD3				-1.18262		YGL063C-A	-	4.03988
YJL033W	HCA4				-1.43441		YGL063W	PUS2	1.10276		1.26855
YJL034W	KAR2				2.06992		YGL066W	SGF73	1.207
YJL037W	IRC18				-2.26308		YGL068W	MNP1	-1.80056		-2.39305
YJL042W	MHP1				1.17071		YGL069C	-			-2.47209
YJL045W	-				-2.95005		YGL071W	AFT1	1.79728		1.4396
YJL048C	UBX6				1.76618		YGL072C	-	1.66056
YJL050W	MTR4				-1.0234		YGL076C	RPL7A			-1.62705
YJL051W	IRC8				3.19035		YGL079W	KXD1			1.28661
YJL052W	TDH1				4.45604		YGL080W	MPC1	-1.23377		-2.15073
YJL057C	IKS1				1.63598		YGL081W	-	1.76155		1.67054
YJL058C	BIT61				-1.21706		YGL082W	-			1.2953
YJL060W	BNA3				3.49314		YGL085W	LCL3			1.54872
YJL062W	LAS21			-1.09303			YGL086W	MAD1	1.1384		1.92025
YJL062W-A	COA3			-1.52848			YGL087C	MMS2	-1.71464		-1.97161
YJL066C	MPM1			-3.52275			YGL090W	LIF1	1.38024
YJL067W	-			-1.91794			YGL094C	PAN2			1.21112
YJL072C	PSF2				-2.56589		YGL095C	VPS45	1.65366		1.61272
YJL074C	SMC3				-2.66281		YGL099W	LSG1			1.28176
YJL082W	IML2	1.16315			2.03371		YGL101W	-	-1.13816		-1.02194
YJL083W	TAX4				3.39237		YGL102C	-	-2.43129		-2.67591
YJL084C	ALY2				-1.61955		YGL103W	RPL28	-2.45161		-2.66833
YJL085W	EXO70				-1.21047		YGL104C	VPS73	3.3219		2.71555
YJL086C	-			-4.72064	-1.76367		YGL105W	ARC1	-1.21451
YJL087C	TRL1				-2.00128		YGL106W	MLC1			-1.50528
YJL088W	ARG3				-4.24317		YGL112C	TAF6	1.21856		1.44829
YJL089W	SIP4			-2.52582	-3.97762		YGL115W	SNF4	-1.50362		-1.18458
YJL093C	TOK1			-1.20546			YGL117W	-	-1.45065		-2.39585
YJL094C	KHA1				-1.20985		YGL119W	COQ8			1.33101
YJL098W	SAP185				-1.86994		YGL121C	GPG1	-1.25808
YJL099W	CHS6				-1.22895		YGL123C-A	-			-2.30935
YJL100W	LSB6			-1.72693	1.46305		YGL123W	RPS2			-2.16815
YJL101C	GSH1				2.84943		YGL126W	SCS3	1.92291
YJL102W	MEF2			-1.73367			YGL127C	SOH1	3.53766		3.66049
YJL103C	GSM1			-2.34687	-1.01501		YGL129C	RSM23			-1.05256
YJL107C	-				1.71648		YGL132W	-	1.12363		1.38567
YJL108C	PRM10		1.01709		1.29753		YGL135W	RPL1B	-2.83468		-3.14436
YJL109C	UTP10				-1.35747		YGL136C	MRM2			-1.58739
YJL110C	GZF3				-1.23225		YGL138C	-	4.47625		4.13995
YJL115W	ASF1				-1.41506		YGL139W	FLC3	1.19423		1.36087
YJL116C	NCA3	1.43928	1.48808		-1.38604		YGL140C	-	1.4628
YJL122W	ALB1				-1.4558		YGL141W	HUL5	1.15443
YJL129C	TRK1				-1.13417		YGL143C	MRF1	1.29491
YJL132W	-				-1.11109		YGL145W	TIP20			1.06493
YJL133C-A	-				3.44299		YGL146C	RRT6	1.57867		1.648
YJL133W	MRS3				1.21592		YGL147C	RPL9A			-2.68673
YJL134W	LCB3				1.01161		YGL149W	-	1.74567		1.83707
YJL135W	-				2.01784		YGL153W	PEX14			1.30124
YJL136C	RPS21B			2.60098	1.5231		YGL155W	CDC43			1.08689
YJL137C	GLG2			-2.19748			YGL156W	AMS1	1.05722
YJL141C	YAK1			-1.09481	1.66971		YGL158W	RCK1	2.77455		2.33718
YJL142C	IRC9				1.74096		YGL161C	YIP5			-1.32013
YJL144W	-			-2.02324	2.9305		YGL162W	SUT1			1.98629
YJL145W	SFH5				1.57363		YGL164C	YRB30	1.63448		1.83074
YJL149W	DAS1				-1.18496		YGL168W	HUR1	-1.78648		-1.3288
YJL151C	SNA3				1.53026		YGL169W	SUA5			1.80166
YJL158C	CIS3				2.08499		YGL170C	SPO74	3.3984		2.3727
YJL160C	PIR5			1.70235			YGL171W	ROK1			2.01854
YJL161W	FMP33				2.60612		YGL172W	NUP49			-3.19829
YJL162C	JJJ2				-1.95133		YGL174W	BUD13	2.06032		2.0805
YJL163C	-			-1.86396			YGL175C	SAE2			1.486
YJL164C	TPK1				1.35039		YGL176C	-	3.38783		3.68707
YJL165C	HAL5				1.67323		YGL179C	TOS3	-1.09729		-1.58661
YJL166W	QCR8				2.88785		YGL183C	MND1	2.92454		1.73295
YJL171C	TOH1				2.21286		YGL184C	STR3	1.57661
YJL181W	RBH1				-1.34261		YGL187C	COX4	-1.77697		-2.58041
YJL184W	GON7				-1.65114		YGL188C	-	-2.34532		-2.46139
YJL185C	ATG36			-1.31935	-1.60604		YGL188C-A	-	-3.11196		-1.87542
YJL190C	RPS22A			3.99941			YGL189C	RPS26A			-2.76069
YJL191W	RPS14B			2.2402			YGL191W	COX13	-1.64812		-2.73297
YJL192C	SOP4			1.08758	1.79342		YGL193C	-			-1.14054
YJL194W	CDC6				-1.30456		YGL194C-A	-	-1.73899
YJL196C	ELO1				1.46927		YGL196W	DSD1	-1.53797		-1.0331
YJL198W	PHO90			1.36371			YGL197W	MDS3	1.40104		1.87317
YJL200C	ACO2				-2.39173		YGL199C	-	1.2323
YJL202C	-				-2.03513		YGL200C	EMP24	-1.03759		-1.67755
YJL203W	PRP21				-1.88876		YGL201C	MCM6	1.80365		1.71098
YJL206C	-			-1.41426			YGL202W	ARO8			1.16772
YJL208C	NUC1				-1.38332		YGL203C	KEX1			1.15236
YJL212C	OPT1				1.99644		YGL208W	SIP2	1.67566
YJL213W	-			-1.25236	2.48316		YGL209W	MIG2	-1.20114
YJL214W	HXT8				3.33026		YGL210W	YPT32	-1.28879
YJL216C	IMA5				7.56774		YGL212W	VAM7	1.91852		3.34915
YJL217W	REE1			-2.20256	3.84946		YGL216W	KIP3			1.44401
YJL218W	-			-2.93241	2.03408		YGL217C	-			1.67
YJR002W	MPP10				-1.30703		YGL219C	MDM34	-1.05842		-1.64302
YJR003C	MRX12				-1.52524		YGL220W	BOL2	-1.13451
YJR004C	SAG1				-1.05634		YGL221C	NIF3			-1.20707
YJR005C-A	LSO1			2.76053			YGL224C	SDT1	-1.19846		-1.82187
YJR007W	SUI2				2.05901		YGL226C-A	OST5	-2.15378
YJR010W	MET3	1.00033			3.27471		YGL226W	MTC3			-2.03654
YJR012C	-				-1.12492		YGL227W	VID30	1.11986
YJR021C	REC107			-1.30645			YGL228W	SHE10	1.07148		1.10197
YJR022W	LSM8				-1.83974		YGL229C	SAP4	2.69474		2.61071
YJR023C	-				-1.54746		YGL230C	-	-1.15025
YJR024C	MDE1				-1.17874		YGL235W	-	1.73769		1.6385
YJR025C	BNA1				1.62185		YGL236C	MTO1	1.64256
YJR030C	RBH2			-1.10555			YGL237C	HAP2	2.08335		1.78373
YJR032W	CPR7				-1.7205		YGL238W	CSE1	1.42648		2.58646
YJR035W	RAD26				-1.37891		YGL239C	-	-1.16264
YJR036C	HUL4			-3.62684			YGL241W	KAP114			1.29346
YJR041C	URB2				-1.49586		YGL245W	GUS1	-1.19024		-1.69705
YJR042W	NUP85				-1.09957		YGL246C	RAI1			1.22392
YJR045C	SSC1			-1.38628	1.7559		YGL247W	BRR6	-1.13497
YJR046W	TAH11				1.5005		YGL251C	HFM1	2.70367
YJR048W	CYC1			-2.2792	2.00334		YGL253W	HXK2	-1.66293		-2.23726
YJR053W	BFA1				-1.08628		YGL254W	FZF1			1.63047
YJR054W	KCH1				-1.07652		YGL256W	ADH4	1.24156		1.2012
YJR059W	PTK2				1.82834		YGL257C	MNT2	1.02643		1.29192
YJR063W	RPA12			1.62474	-1.25982		YGL258W	VEL1	1.15352
YJR067C	YAE1				-1.83782		YGL258W-A	-	2.3245
YJR073C	OPI3			-1.34017			YGL260W	-	3.94475
YJR077C	MIR1			-1.75371			YGL262W	-	1.8271		1.87014
YJR089W	BIR1				-1.23849		YGL263W	COS12			1.88503
YJR094C	IME1				-4.27286		YGR001C	EFM5	-1.17457
YJR094W-A	RPL43B			2.64585			YGR002C	SWC4	1.07664		1.10851
YJR095W	SFC1			-3.82699	-5.2533		YGR011W	-	-1.22909
YJR096W	-			-2.50101	3.53372		YGR012W	MCY1			-3.6121
YJR101W	RSM26				1.41017		YGR013W	SNU71	1.72395		1.85786
YJR103W	URA8			-1.05868	1.79725		YGR015C	-			1.75464
YJR108W	ABM1	-1.17815			1.03059		YGR022C	-			-1.6481
YJR109C	CPA2				-2.3628		YGR023W	MTL1	3.7119		2.0317
YJR111C	PXP2			-1.37552	-1.22703		YGR025W	-			2.58304
YJR112W	NNF1	-1.54655			-1.71923		YGR027C	RPS25A	-3.14506		-2.6193
YJR113C	RSM7				1.60478		YGR028W	MSP1			-1.6133
YJR114W	-			-1.44549	1.5785		YGR030C	POP6	-1.55504
YJR115W	-			-3.10051	4.12042		YGR031C-A	NAG1	1.55088
YJR116W	TDA4				1.7753		YGR034W	RPL26B	-2.45808		-2.77029
YJR119C	JHD2				-1.42196		YGR035C	-	-1.07657		1.40923
YJR120W	-			-2.19207	1.67465		YGR037C	ACB1			-2.49909
YJR121W	ATP2			-1.83326	1.22369		YGR038W	ORM1	-1.07059
YJR127C	RSF2				2.72108		YGR039W	-	-1.36852
YJR129C	EFM3				1.41498		YGR040W	KSS1	-1.4409
YJR130C	STR2			-1.42639	-2.3534		YGR043C	NQM1			-1.91541
YJR134C	SGM1				-1.11976		YGR047C	TFC4	1.40348		2.11413
YJR135C	MCM22				-1.61001		YGR050C	-	2.04963
YJR137C	MET5	1.09115			3.39022		YGR051C	-	-1.50426
YJR138W	IML1				-2.0739		YGR053C	-	2.00982
YJR139C	HOM6				1.41377		YGR055W	MUP1	-1.6869		-1.51153
YJR145C	RPS4A				1.31684		YGR057C	LST7	1.11399
YJR148W	BAT2			-1.43845	-1.84567		YGR058W	PEF1			1.17131
YJR149W	-			-1.27091			YGR059W	SPR3	-1.15125
YJR152W	DAL5			-2.4784			YGR063C	SPT4	-1.32654		-2.21607
YJR154W	-				-1.59964		YGR064W	-	-1.22183
YJR155W	AAD10			-2.2479	1.21521		YGR066C	-	1.14303		1.3041
YJR156C	THI11			-2.80403			YGR067C	-	1.37048
YKL001C	MET14	1.23569	1.57293	3.10938	3.83229		YGR068C	ART5	1.49251
YKL008C	LAC1				1.53189		YGR068W-A	-			-2.08737
YKL009W	MRT4			1.04678			YGR069W	-			-1.16538
YKL014C	URB1				-1.55583		YGR070W	ROM1	1.28041
YKL015W	PUT3				-1.48135		YGR071C	ENV11	1.0769		1.75037
YKL019W	RAM2			-1.13413			YGR072W	UPF3	1.34364		1.72684
YKL026C	GPX1				1.72852		YGR078C	PAC10			1.85184
YKL029C	MAE1				-2.76186		YGR079W	-	1.30324		3.11857
YKL030W	-				-2.8309		YGR082W	TOM20			-1.64222
YKL031W	-			-2.65494	-2.97083		YGR083C	GCD2			1.62056
YKL032C	IXR1			-1.41058			YGR085C	RPL11B			-2.73491
YKL033W	TTI1				-1.04508		YGR086C	PIL1			-1.68979
YKL035W	UGP1				3.75037		YGR087C	PDC6	1.0193		1.39736
YKL036C	-				4.75587		YGR091W	PRP31	-1.19754
YKL038W	RGT1			-1.43803			YGR094W	VAS1	-1.01973
YKL044W	MMO1			-1.91177	4.11837		YGR097W	ASK10			1.12513
YKL045W	PRI2				-1.38951		YGR098C	ESP1	1.73667		1.72211
YKL048C	ELM1				-2.08242		YGR104C	SRB5	1.07477		1.32577
YKL050C	-				-1.39281		YGR105W	VMA21	-1.49643
YKL051W	SFK1				2.89968		YGR106C	VOA1	-1.68238		-2.20028
YKL056C	TMA19				2.7915		YGR107W	-	1.15653		2.28537
YKL057C	NUP120				-1.5691		YGR108W	CLB1	-1.1493
YKL062W	MSN4				2.3736		YGR109C	CLB6	-1.09449		1.28788
YKL065W-A	-			-6.18413			YGR110W	CLD1	1.54457
YKL068W	NUP100				-1.34962		YGR113W	DAM1			1.2602
YKL068W-A	-				2.46261		YGR118W	RPS23A	-1.79903		-2.76461
YKL070W	-				1.26254		YGR119C	NUP57			1.16338
YKL071W	-	1.38241	3.24939	2.95363	1.77471		YGR120C	COG2	-1.06604
YKL072W	STB6			-3.78097			YGR121W-A	-	-1.44759
YKL074C	MUD2				-1.19008		YGR122C-A	-	-1.81171
YKL078W	DHR2				-1.431		YGR124W	ASN2			-1.42331
YKL080W	VMA5				1.6362		YGR125W	-			-1.43596
YKL085W	MDH1			-2.20164	1.45818		YGR129W	SYF2			1.23679
YKL089W	MIF2				2.11951		YGR132C	PHB1			-4.55374
YKL090W	CUE2				1.68749		YGR134W	CAF130			1.29157
YKL091C	-				2.70319		YGR135W	PRE9	-1.22326		-1.94337
YKL093W	MBR1			-2.48712			YGR140W	CBF2	1.05789
YKL096C-B	-				-1.81997		YGR141W	VPS62	1.10724
YKL099C	UTP11			1.39102	-1.41704		YGR142W	BTN2	-1.40462		-1.57617
YKL103C	APE1	-1.00045					YGR146C	ECL1			-1.57186
YKL106W	AAT1				-1.25373		YGR147C	NAT2			-1.22873
YKL107W	-			-2.11196			YGR148C	RPL24B			-2.76902
YKL109W	HAP4			-2.86853	2.81226		YGR151C	-	-1.02983
YKL111C	-				-1.95801		YGR159C	NSR1	-1.30172
YKL112W	ABF1				-1.62748		YGR160W	-	-1.35828
YKL114C	APN1				-1.14765		YGR161W-C	-			-2.27737
YKL120W	OAC1			1.09401			YGR164W	-	-3.09375		-1.27749
YKL123W	-				-1.17834		YGR165W	MRPS35	3.17983		3.96705
YKL124W	SSH4				-1.31575		YGR166W	TRS65	-1.24955
YKL128C	PMU1			1.18389	1.45983		YGR169C	PUS6			1.221
YKL130C	SHE2				1.72034		YGR175C	ERG1	-1.47472
YKL132C	RMA1				1.83847		YGR177C	ATF2	-2.00094
YKL138C	MRPL31				1.76034		YGR180C	RNR4	-1.6839		-1.96236
YKL141W	SDH3			-2.42715			YGR181W	TIM13			-1.55399
YKL142W	MRP8			-1.53392	2.1627		YGR182C	-	-1.63256
YKL143W	LTV1				-1.52333		YGR187C	HGH1			2.1263
YKL146W	AVT3			-1.56758			YGR190C	-			1.5509
YKL148C	SDH1			-3.2467			YGR192C	TDH3			-3.43939
YKL150W	MCR1				2.62221		YGR193C	PDX1	-1.36361		-1.20123
YKL151C	NNR2				3.02855		YGR194C	XKS1			-4.05758
YKL152C	GPM1				2.76006		YGR198W	YPP1			1.67928
YKL153W	-				2.88755		YGR201C	-	2.30906
YKL154W	SRP102			1.12107			YGR204C-A	-	-1.53054
YKL156C-A	-				1.5969		YGR204W	ADE3	1.06712
YKL156W	RPS27A				1.63553		YGR205W	TDA10			-2.87469
YKL161C	KDX1				-1.10281		YGR206W	MVB12	-2.09093
YKL163W	PIR3			-1.34528			YGR207C	CIR1	-1.24976		-1.50024
YKL165C	MCD4				2.68349		YGR209C	TRX2	-1.57431
YKL172W	EBP2				-2.37995		YGR213C	RTA1			1.24219
YKL173W	SNU114				-1.93962		YGR214W	RPS0A			-2.39388
YKL174C	TPO5				-1.57772		YGR215W	RSM27			-1.93021
YKL177W	-				-3.9892		YGR216C	GPI1	1.37185		2.07926
YKL178C	STE3			-1.06661	-2.9222		YGR217W	CCH1	1.68969		2.47048
YKL179C	COY1				-1.04169		YGR219W	-			-1.46294
YKL185W	ASH1				-2.92448		YGR220C	MRPL9			-1.19477
YKL187C	FAT3			-3.51332	-1.2548		YGR221C	TOS2			1.30973
YKL188C	PXA2				-1.2615		YGR222W	PET54	-1.38744		-2.1869
YKL193C	SDS22				1.61618		YGR223C	HSV2			-1.72929
YKL194C	MST1				2.57504		YGR224W	AZR1	-3.0908		-2.66427
YKL195W	MIA40				1.10688		YGR225W	AMA1	-1.0699		-1.5165
YKL197C	PEX1				-1.3137		YGR226C	-	3.09136		2.99167
YKL201C	MNN4				1.58055		YGR227W	DIE2	-1.02308		-1.54807
YKL211C	TRP3				-1.80095		YGR230W	BNS1	-1.26615
YKL216W	URA1		-1.2263				YGR231C	PHB2			-1.37012
YKL217W	JEN1			-5.43922	-3.09153		YGR234W	YHB1	-1.61011		-2.64897
YKL220C	FRE2				2.15605		YGR235C	MIC26	-1.52573		-2.14457
YKL221W	MCH2			-3.10425	-1.72954		YGR238C	KEL2	1.58405
YKR004C	ECM9				-1.35459		YGR239C	PEX21	-1.38947		-2.82545
YKR005C	-			-1.75897	-1.40245		YGR240C	PFK1	-1.30927		-1.73157
YKR006C	MRPL13			-1.39423			YGR240C-A	-	-1.67309
YKR008W	RSC4				-1.60674		YGR242W	-	-1.91266
YKR009C	FOX2			-1.7336	-2.26775		YGR243W	MPC3			-2.51556
YKR010C	TOF2				-1.34185		YGR244C	LSC2	-1.66806		-1.88979
YKR015C	-			-1.94679			YGR245C	SDA1			1.47265
YKR016W	MIC60			-1.85523			YGR248W	SOL4			-2.0317
YKR017C	HEL1				-1.05579		YGR250C	RIE1			-1.59918
YKR020W	VPS51				-1.40139		YGR252W	GCN5	2.12733		3.34201
YKR021W	ALY1				-1.29803		YGR253C	PUP2	-1.61235		-1.73043
YKR022C	NTR2				-1.17921		YGR254W	ENO1			-3.15491
YKR023W	-				-1.60258		YGR256W	GND2	1.67601		-1.19723
YKR024C	DBP7				-1.68916		YGR258C	RAD2	1.22738
YKR028W	SAP190			1.2882			YGR259C	-	-1.27417
YKR029C	-				-1.79472		YGR264C	MES1	-1.19267
YKR030W	GMH1				-1.06445		YGR265W	-	-1.68453
YKR031C	SPO14				-1.75498		YGR267C	FOL2			-1.94315
YKR033C	-				-3.69443		YGR269W	-			1.2077
YKR034W	DAL80				-4.2501		YGR271W	SLH1			1.27138
YKR039W	GAP1				-3.36656		YGR273C	-			2.30442
YKR049C	FMP46			-2.71146			YGR274C	TAF1	1.34883		1.54978
YKR052C	MRS4				2.70903		YGR278W	CWC22			1.63208
YKR053C	YSR3				2.3224		YGR279C	SCW4			-2.03397
YKR054C	DYN1				1.72927		YGR280C	PXR1	1.81582		2.49584
YKR055W	RHO4			-1.2595			YGR282C	BGL2	-1.74609		-2.67296
YKR057W	RPS21A			2.80871			YGR284C	ERV29	-1.12041		-1.14168
YKR058W	GLG1			-1.29075			YGR286C	BIO2	-1.29481
YKR060W	UTP30			3.20363	-1.0579		YGR287C	IMA1			-1.83479
YKR061W	KTR2			1.15833			YGR288W	MAL13	1.38946
YKR065C	PAM17				1.08885		YGR289C	MAL11			-2.26187
YKR066C	CCP1			-1.1104	1.79806		YGR290W	-			-1.90275
YKR067W	GPT2			-1.39431	-1.21361		YGR291C	-			4.22925
YKR069W	MET1				2.22952		YGR292W	MAL12	-2.20346		-2.45152
YKR071C	DRE2		1.65728		2.72185		YGR295C	COS6	-2.46176		-2.26473
YKR075C	-		1.84018		4.84031		YHL001W	RPL14B	-1.84429		-1.78385
YKR075W-A	-		1.922	1.47684	5.31776		YHL002C-A	-	-1.24623
YKR080W	MTD1			1.93553	-1.41698		YHL005C	-	2.25734		1.96223
YKR081C	RPF2				-1.8493		YHL008C	-	1.79658
YKR082W	NUP133				-1.10292		YHL010C	ETP1	1.70047
YKR083C	DAD2				-1.70052		YHL011C	PRS3			1.91291
YKR094C	RPL40B			2.38379			YHL012W	-			1.17582
YKR095W	MLP1				-1.1201		YHL015W	RPS20			-2.52532
YKR097W	PCK1			-3.41516	-5.84975		YHL016C	DUR3	1.68541		1.88019
YKR098C	UBP11				1.41017		YHL020C	OPI1	1.919		1.18829
YKR099W	BAS1				-1.51508		YHL022C	SPO11	1.89125		1.3197
YKR101W	SIR1				-1.31471		YHL023C	NPR3	1.99318		1.46994
YKR102W	FLO10				1.60674		YHL025W	SNF6			-1.47513
YKR104W	-				1.3494		YHL027W	RIM101	1.21646
YKR105C	VBA5				-2.1011		YHL028W	WSC4	1.77795		1.85048
YKR106W	GEX2				-1.27921		YHL032C	GUT1			-1.5067
YLL004W	ORC3				-1.3702		YHL033C	RPL8A			-2.5459
YLL009C	COX17				2.42649		YHL034C	SBP1			-1.22766
YLL011W	SOF1			1.27461	-1.55936		YHL034W-A	-			-1.23876
YLL013C	PUF3			-1.02061			YHL035C	VMR1	2.08045
YLL019C	KNS1			-1.54237			YHL036W	MUP3			-1.03833
YLL021W	SPA2				-1.40204		YHL037C	-	2.14695
YLL022C	HIF1				-1.69225		YHL039W	EFM1			1.64068
YLL023C	POM33				2.86666		YHL042W	-	-1.34194		-1.00963
YLL024C	SSA2				3.09054		YHL045W	-	3.98661		3.9672
YLL026W	HSP104				3.22257		YHL046C	PAU13			6.37459
YLL027W	ISA1			-2.05846			YHL046W-A	-	8.75853		3.25908
YLL028W	TPO1				2.08527		YHL047C	ARN2	7.26425		3.25928
YLL031C	GPI13				-1.0152		YHL048C-A	-			3.59742
YLL034C	RIX7				-1.35249		YHL048W	COS8	4.8166
YLL039C	UBI4				2.10616		YHR004C	NEM1			1.09861
YLL041C	SDH2			-2.53604	-1.48173		YHR005C-A	TIM10	-1.91835
YLL046C	RNP1				-2.28852		YHR006W	STP2	3.88239		3.89046
YLL047W	-				-2.18452		YHR007C	ERG11	-2.07981
YLL048C	YBT1				-1.31717		YHR008C	SOD2			-1.01217
YLL052C	AQY2	-1.29353		-2.26188	-1.4633		YHR009C	TDA3			-1.07473
YLL053C	-	-1.48033	-1.3024	-2.47335	-1.71159		YHR010W	RPL27A			-2.08375
YLL055W	YCT1			-2.02342			YHR013C	ARD1	-1.03486
YLL058W	-			-3.13733			YHR015W	MIP6	1.4039		2.33682
YLL062C	MHT1				1.95657		YHR016C	YSC84	1.67483
YLR003C	CMS1				-1.65755		YHR018C	ARG4			-1.00737
YLR004C	THI73				-2.59567		YHR020W	-	-1.13106		-1.79766
YLR006C	SSK1				1.1779		YHR021C	RPS27B	-2.98353		-2.52592
YLR008C	PAM18				1.58177		YHR021W-A	ECM12	1.00154		2.13033
YLR009W	RLP24				-1.29235		YHR022C-A	-	-2.21521
YLR012C	-			-3.80641			YHR023W	MYO1	1.31971
YLR014C	PPR1				-1.15254		YHR025W	THR1			-4.14161
YLR019W	PSR2			-3.24127			YHR027C	RPN1	-1.0618
YLR022C	SDO1				1.16088		YHR028C	DAP2			-1.10298
YLR023C	IZH3				1.46635		YHR028W-A	-			-1.22274
YLR025W	SNF7				-1.03567		YHR032W	ERC1	1.48137
YLR028C	ADE16				1.23682		YHR033W	-			-1.55328
YLR029C	RPL15A				1.7846		YHR034C	PIH1	1.54187
YLR033W	RSC58				-1.47256		YHR035W	NEL1	1.75178		1.6389
YLR034C	SMF3			1.11625			YHR037W	PUT2			-4.25268
YLR039C	RIC1				-1.41622		YHR039C-A	VMA10	-2.75567		-2.45065
YLR040C	AFB1				-1.29222		YHR040W	BCD1	1.81847
YLR041W	-				-1.26211		YHR041C	SRB2	1.12892
YLR044C	PDC1				1.75641		YHR042W	NCP1	1.25481
YLR054C	OSW2			-1.35617			YHR044C	DOG1	-1.30162
YLR056W	ERG3			1.22484			YHR048W	YHK8	1.28178		1.80766
YLR057W	MNL2				-1.21629		YHR049C-A	-	-1.16745		-1.0847
YLR058C	SHM2	-1.87417			-1.31202		YHR049W	FSH1	-1.35348
YLR061W	RPL22A				1.34812		YHR051W	COX6	-1.55722		-2.93707
YLR062C	BUD28				1.37098		YHR052W	CIC1	-1.10821
YLR064W	PER33				2.81564		YHR054C	-			-1.94024
YLR068W	FYV7	1.11398			-3.40635		YHR056W-A	-	1.37142		2.87336
YLR069C	MEF1				1.79409		YHR057C	CPR2			-1.97589
YLR070C	XYL2			-1.65009			YHR058C	MED6			2.10552
YLR075W	RPL10				1.66101		YHR061C	GIC1	1.76942
YLR076C	-				1.66562		YHR062C	RPP1			2.60627
YLR077W	FMP25				1.14082		YHR063C	PAN5	-1.1035		-1.33787
YLR081W	GAL2				1.17777		YHR063W-A	-	-1.61585
YLR082C	SRL2				-1.11351		YHR066W	SSF1	-1.05473
YLR083C	EMP70				-1.07624		YHR068W	DYS1	-1.20776		-1.10838
YLR084C	RAX2				-1.21284		YHR069C	RRP4			2.64936
YLR086W	SMC4				-1.03465		YHR070C-A	-			1.44519
YLR088W	GAA1				-1.02422		YHR070W	TRM5	1.5329
YLR089C	ALT1				1.69204		YHR072W-A	NOP10	-2.46282
YLR090W	XDJ1				1.04791		YHR073W-A	-	2.34129		4.05026
YLR092W	SUL2			1.30518	3.35833		YHR077C	NMD2	1.05304		1.68413
YLR099C	ICT1				1.34806		YHR079C	IRE1	1.30406
YLR100W	ERG27			1.39871			YHR079C-A	SAE3	1.30761
YLR101C	-			1.33811			YHR081W	LRP1			-1.33816
YLR102C	APC9			1.48978			YHR083W	SAM35			1.31705
YLR103C	CDC45				-1.47617		YHR085W	IPI1	-1.18034
YLR107W	REX3				2.16544		YHR086W-A	-	2.0607		2.60449
YLR108C	-		1.94913	1.37059	3.79463		YHR087W	RTC3			-1.65037
YLR109W	AHP1				3.99436		YHR088W	RPF1			1.20128
YLR111W	-				3.28391		YHR092C	HXT4	-2.24506
YLR112W	-	-1.16566			2.37781		YHR093W	AHT1	4.33647
YLR113W	HOG1				1.60821		YHR094C	HXT1	-2.29108
YLR117C	CLF1				-1.15292		YHR095W	-	1.68599
YLR118C	-				1.17544		YHR096C	HXT5			-1.57025
YLR120C	YPS1			-4.68254			YHR097C	-			-1.91767
YLR126C	-				-1.20331		YHR099W	TRA1			1.10474
YLR129W	DIP2				-1.13336		YHR100C	GEP4	2.74415		3.01171
YLR134W	PDC5	1.6764	6.09035		3.69992		YHR104W	GRE3			-1.66904
YLR135W	SLX4				1.85547		YHR105W	YPT35	2.73795		4.3182
YLR136C	TIS11			1.64724	1.22364		YHR106W	TRR2	2.97488		1.79065
YLR138W	NHA1				-1.76928		YHR110W	ERP5			-1.17407
YLR142W	PUT1			-2.5068	-4.05633		YHR114W	BZZ1	1.60894		1.96139
YLR143W	DPH6				-1.26592		YHR116W	COX23	2.74024		2.02711
YLR145W	RMP1				-1.13786		YHR117W	TOM71	1.05491		1.00658
YLR147C	SMD3				-1.40871		YHR119W	-	1.07466		1.65848
YLR149C	-			-1.71411			YHR120W	MSH1	1.16751		2.36821
YLR151C	PCD1			-1.31321			YHR121W	LSM12			-1.94351
YLR154C	RNH203			-1.3696	-1.69158		YHR124W	NDT80	-1.16924
YLR154C-G	-			-5.39273			YHR125W	-	1.14441
YLR162W	-				3.64657		YHR127W	-			1.17357
YLR162W-A	RRT15				1.67783		YHR128W	FUR1	-1.72545
YLR164W	SHH4				-2.90698		YHR130C	-	-1.00495
YLR167W	RPS31			3.44984			YHR131C	-	3.62216		2.65066
YLR168C	UPS2				6.15826		YHR131W-A	-	-2.17344
YLR174W	IDP2			-3.48519	-2.92665		YHR132W-A	IGO2	-1.80909
YLR175W	CBF5				-1.48331		YHR135C	YCK1	1.58627		1.78677
YLR177W	-				5.00983		YHR136C	SPL2	-2.08159
YLR178C	TFS1			-2.74801	3.24025		YHR139C	SPS100	1.3235		2.22668
YLR179C	-				2.06198		YHR139C-A	-	1.34195
YLR180W	SAM1				4.01698		YHR141C	RPL42B	-3.09173		-2.13747
YLR182W	SWI6				-1.47427		YHR143W-A	RPC10			-2.09152
YLR187W	SKG3				1.05639		YHR144C	DCD1			2.39357
YLR189C	ATG26			-1.88877			YHR145C	-	-1.25526
YLR194C	NCW2				-1.42593		YHR147C	MRPL6	-1.27778		-2.12257
YLR196W	PWP1				-1.03034		YHR148W	IMP3			2.14
YLR197W	NOP56				-1.08132		YHR150W	PEX28	1.04639
YLR198C	-			1.54912	-1.056		YHR151C	MTC6	1.2116
YLR201C	COQ9				1.37475		YHR152W	SPO12			-1.80866
YLR202C	-				1.60745		YHR154W	RTT107	1.17629		1.7569
YLR203C	MSS51			-1.17071	1.93521		YHR156C	LIN1	-2.35936
YLR205C	HMX1	-1.00389		-1.51395	2.01037		YHR159W	TDA11	1.58563
YLR210W	CLB4				-1.1005		YHR160C	PEX18	1.93593
YLR211C	ATG38			-1.29159	-2.04759		YHR162W	MPC2	-1.55448		-2.27338
YLR213C	CRR1				-1.68981		YHR164C	DNA2	1.13014		3.02213
YLR216C	CPR6			-2.08016	3.74374		YHR165C	PRP8	1.23296		1.71884
YLR217W	-			-1.78031	3.90914		YHR165W-A	-	2.63779		2.46104
YLR218C	COA4				1.57362		YHR166C	CDC23	1.2782
YLR219W	MSC3			-1.24462			YHR168W	MTG2	1.46685		3.08254
YLR220W	CCC1				-1.62312		YHR171W	ATG7	1.17341
YLR221C	RSA3				-1.33609		YHR174W	ENO2			-3.66254
YLR222C-A	-				-2.5046		YHR175W-A	-	1.75398
YLR224W	UCC1				2.25225		YHR178W	STB5			1.13603
YLR237W	THI7			-1.2523	-2.01148		YHR179W	OYE2			-2.04553
YLR243W	GPN3				-1.1674		YHR180C-B	-	1.55276		3.62016
YLR244C	MAP1				2.21529		YHR180W	-			-1.25798
YLR251W	SYM1				1.96629		YHR180W-A	-	1.09951		3.34606
YLR252W	-				2.12856		YHR181W	SVP26	-1.02459
YLR257W	-				1.47845		YHR182C-A	-	-1.17729		-1.82243
YLR258W	GSY2			-1.42877	3.66349		YHR184W	SSP1	1.50156		1.7264
YLR259C	HSP60				2.0339		YHR185C	PFS1			2.13456
YLR264C-A	-			1.90343			YHR186C	KOG1	1.11187
YLR264W	RPS28B			1.87612			YHR189W	PTH1	2.58791
YLR267W	BOP2			-1.8117	-6.47216		YHR190W	ERG9			-1.1207
YLR268W	SEC22				1.30755		YHR192W	LNP1			1.97729
YLR269C	-				2.10716		YHR193C	EGD2			-1.83023
YLR270W	DCS1				2.72236		YHR196W	UTP9			1.39801
YLR273C	PIG1				-1.44686		YHR198C	AIM18			-1.08052
YLR274W	MCM5				-1.17714		YHR199C-A	NBL1	1.06963
YLR276C	DBP9				-1.67688		YHR203C	RPS4B			-2.78126
YLR278C	-			-1.02324			YHR204W	MNL1	2.04706		2.45226
YLR284C	ECI1			-1.81649	-3.98013		YHR207C	-	2.14919		1.9715
YLR285W	NNT1				-1.10742		YHR208W	BAT1	-1.23845		-2.12504
YLR286C	CTS1				1.318		YHR214C-E	-			2.34416
YLR286W-A	-				1.44428		YHR215W	PHO12	-1.79307
YLR291C	GCD7			-1.10508			YHR216W	IMD2	-2.41718
YLR293C	GSP1				1.56019		YHR217C	-	9.81981	3.9275	7.58546
YLR297W	-				3.38577		YIL001W	-			1.151
YLR300W	EXG1				-1.51155		YIL002C	INP51			1.05738
YLR301W	HRI1				1.58437		YIL002W-A	-	-2.12003		-2.8412
YLR302C	-				4.86522		YIL006W	YIA6	3.09136		2.93879
YLR303W	MET17	1.83785	1.29309		5.21015		YIL007C	NAS2			-1.57079
YLR304C	ACO1			-2.25801			YIL009C-A	EST3	-1.3472
YLR306W	UBC12				1.37578		YIL011W	TIR3	2.13373
YLR307C-A	-			-7.7001	-9.91659		YIL012W	-	2.06523
YLR307W	CDA1				-4.22046		YIL013C	PDR11	1.4531		2.14812
YLR308W	CDA2				-4.88335		YIL014C-A	-	-1.0556
YLR312C	ATG39	-1.16476					YIL015W	BAR1			1.82348
YLR313C	SPH1				-1.12279		YIL016W	SNL1			-1.28293
YLR318W	EST2				-1.80005		YIL017C	VID28	1.54184
YLR320W	MMS22				-1.20696		YIL018W	RPL2B			-3.17584
YLR321C	SFH1			-1.05229	-1.1721		YIL020C	HIS6			1.37539
YLR322W	VPS65				-1.57828		YIL022W	TIM44	1.60809
YLR325C	RPL38			3.44919			YIL025C	-	3.75765		3.47496
YLR326W	-				1.58643		YIL028W	-	2.84367		1.69952
YLR327C	TMA10				2.38386		YIL029C	-			-2.13737
YLR328W	NMA1				1.59893		YIL030W-A	-	2.87635		2.83321
YLR332W	MID2				1.15944		YIL031W	ULP2	1.21059		1.16797
YLR333C	RPS25B			1.26689			YIL032C	-	3.6672
YLR340W	RPP0				1.13068		YIL033C	BCY1			-1.60835
YLR341W	SPO77			1.29339			YIL037C	PRM2	1.87993
YLR342W-A	-			1.73284			YIL041W	GVP36			-1.28646
YLR344W	RPL26A			1.4646			YIL042C	PKP1	1.32751
YLR346C	CIS1		1.66307				YIL043C	CBR1			-1.5874
YLR354C	TAL1				2.87503		YIL046W	MET30	1.42325
YLR355C	ILV5				-3.20494		YIL046W-A	-	6.48146		5.20979
YLR356W	ATG33			-2.31811			YIL047C-A	-	-1.02732		-1.37176
YLR357W	RSC2				-1.19891		YIL048W	NEO1	1.52		2.29616
YLR358C	-				-1.57256		YIL049W	DFG10	-1.22056
YLR363W-A	-			1.53797	-1.98268		YIL050W	PCL7			-1.55023
YLR364C-A	-			2.65485			YIL051C	MMF1			-1.97228
YLR364W	GRX8	1.16325			1.93116		YIL052C	RPL34B			-2.22241
YLR365W	-			2.27348			YIL054W	-	2.04412
YLR366W	-			2.40495			YIL055C	-	2.24307		1.8923
YLR367W	RPS22B			2.42752			YIL059C	-			-1.99749
YLR374C	-				2.07589		YIL060W	-			-2.06967
YLR375W	STP3				2.30062		YIL064W	EFM4			-3.19658
YLR376C	PSY3				-1.09121		YIL066C	RNR3	1.9944
YLR377C	FBP1			-3.85309	-4.46596		YIL066W-A	-	1.05825
YLR383W	SMC6				-1.46166		YIL067C	-	1.62254		1.4901
YLR388W	RPS29A			2.79071			YIL069C	RPS24B			-2.73997
YLR394W	CST9			-1.20753			YIL070C	MAM33	-1.32903		-2.232
YLR402W	-				1.80465		YIL072W	HOP1	2.39895		2.169
YLR406C	RPL31B			2.01087			YIL073C	SPO22	1.32346		1.48658
YLR407W	-				-1.659		YIL075C	RPN2	-1.04002
YLR411W	CTR3			-2.95365			YIL076W	SEC28			-1.55848
YLR412C-A	-				2.20108		YIL077C	-	2.29766		2.11463
YLR414C	PUN1				-1.35099		YIL078W	THS1	-1.32281
YLR415C	-				-1.62269		YIL079C	AIR1			1.50445
YLR424W	SPP382				-1.24814		YIL082W	-	1.20574
YLR425W	TUS1				-1.29797		YIL086C	-	-1.71086
YLR431C	ATG23				-2.19475		YIL087C	AIM19			-1.9699
YLR434C	-			1.87109	-2.10894		YIL092W	-	1.56135		1.8262
YLR435W	TSR2			2.18216	-1.6474		YIL094C	LYS12			-1.29997
YLR437C	DIF1				2.41258		YIL095W	PRK1			1.56444
YLR438W	CAR2			-3.22342			YIL097W	FYV10	1.34806		1.1053
YLR439W	MRPL4				1.68647		YIL099W	SGA1	2.0181
YLR441C	RPS1A			1.9433			YIL100C-A	-	5.3537		3.04654
YLR442C	SIR3				-1.29725		YIL100W	-	5.91851		3.07938
YLR443W	ECM7				-1.34074		YIL101C	XBP1	2.64513
YLR444C	-				-1.35699		YIL102C	-	1.37078
YLR455W	PDP3			-1.23495			YIL104C	SHQ1			1.7241
YLR457C	NBP1				-1.94856		YIL113W	SDP1	2.94489
YLR458W	-				-2.02756		YIL119C	RPI1			1.91854
YLR459W	GAB1				-1.5629		YIL120W	QDR1			2.14948
YML003W	-			-3.71253			YIL121W	QDR2			1.52558
YML004C	GLO1				2.63049		YIL123W	SIM1	2.95714
YML010W	SPT5				-1.34002		YIL124W	AYR1	-1.66063		-1.23926
YML015C	TAF11				-1.41587		YIL125W	KGD1			-2.01438
YML020W	-				-1.02806		YIL128W	MET18			1.06935
YML021C	UNG1				1.47306		YIL134C-A	-	1.44367		3.42629
YML022W	APT1			1.0698			YIL134W	FLX1			1.117
YML024W	RPS17A			1.60857			YIL135C	VHS2	2.07481
YML025C	YML6				1.61412		YIL136W	OM45			-1.72813
YML026C	RPS18B			2.67723			YIL139C	REV7	2.23805		3.16644
YML027W	YOX1				-1.4165		YIL142C-A	-			-1.43212
YML031C-A	-			1.54202			YIL143C	SSL2	1.79816
YML034W	SRC1				1.24605		YIL144W	NDC80	2.19055		2.9299
YML035C	AMD1				1.21784		YIL146C	ATG32	1.44099
YML037C	-				-2.26156		YIL148W	RPL40A	-3.04118		-2.65271
YML038C	YMD8				-1.0925		YIL149C	MLP2			1.56516
YML041C	VPS71				-1.06064		YIL150C	MCM10	1.31373
YML042W	CAT2			-3.03311	-1.71555		YIL152W	-	1.87424
YML043C	RRN11				-1.19086		YIL153W	RRD1	5.12492		3.37727
YML047C	PRM6			-3.01337	-2.54625		YIL154C	IMP2'	3.2954
YML047W-A	-				-2.15234		YIL155C	GUT2			-1.54749
YML049C	RSE1				-1.01665		YIL156W	UBP7	1.19118
YML052W	SUR7	-1.18615			1.81048		YIL156W-A	-	-1.01898
YML054C	CYB2			-3.89662			YIL156W-B	-	-2.15164
YML054C-A	-			-2.17914	-1.54504		YIL159W	BNR1	1.8099		1.75793
YML056C	IMD4				1.94733		YIL160C	POT1	2.05986		1.55883
YML057C-A	-				1.143		YIL163C	-	1.15039		1.92113
YML058W-A	HUG1	-1.67832					YIL164C	NIT1	2.131
YML060W	OGG1				-1.19386		YIL165C	-	1.07858
YML062C	MFT1				-1.5182		YIR005W	IST3	-1.11267
YML063W	RPS1B			2.38332			YIR007W	EGH1	2.08812		2.44727
YML066C	SMA2			-1.98951			YIR008C	PRI1			1.3939
YML069W	POB3				-1.18746		YIR010W	DSN1			1.32802
YML070W	DAK1				3.21049		YIR012W	SQT1	1.0796		2.7494
YML072C	TCB3				1.43623		YIR013C	GAT4	1.41661		2.95965
YML073C	RPL6A			1.58697			YIR014W	-			1.52235
YML077W	BET5				1.11394		YIR016W	-			-1.6358
YML079W	-				1.52666		YIR017C	MET28			-1.08835
YML080W	DUS1				-1.24577		YIR018C-A	-			1.61865
YML082W	-				1.23156		YIR018W	YAP5	1.31514
YML083C	-	-1.41365					YIR019C	FLO11	1.59489
YML087C	AIM33			-3.45111	1.24923		YIR020C-B	-			2.84864
YML089C	-			-3.0013	1.22888		YIR020W-A	-	1.45755		-2.7996
YML090W	-			-3.2387	1.60817		YIR021W	MRS1			1.5961
YML091C	RPM2			-2.02932			YIR023W	DAL81	1.12548		1.46065
YML093W	UTP14				-2.07951		YIR025W	MND2	1.91815		1.96228
YML097C	VPS9				-2.188		YIR028W	DAL4	1.14672		1.56188
YML098W	TAF13				-1.80262		YIR029W	DAL2	1.20476
YML100W	TSL1				4.40483		YIR030C	DCG1			1.84267
YML101C	CUE4				1.9532		YIR030W-A	-			3.30581
YML101C-A	-				1.86831		YIR031C	DAL7			1.67554
YML102W	CAC2				1.34274		YIR035C	-			-1.25408
YML110C	COQ5			-1.07387	2.45884		YIR036C	IRC24	2.74834
YML116W	ATR1			1.21773	-2.1534		YIR036W-A	-	3.52618		1.88977
YML118W	NGL3			-2.0107			YIR037W	HYR1	-1.18905		-1.84863
YML120C	NDI1			-2.74953	2.21386		YIR038C	GTT1			-1.16594
YML123C	PHO84	-1.05371					YJL001W	PRE3	-1.87799		-1.24279
YML127W	RSC9				1.87956		YJL003W	COX16			-2.01052
YML128C	MSC1			-2.31432	2.16329		YJL004C	SYS1	-1.31859		-1.93051
YML129C	COX14			-1.14137			YJL007C	-	-1.5927
YML130C	ERO1				2.1969		YJL008C	CCT8			1.69263
YML131W	-	1.13689	2.35278		2.84047		YJL009W	-			2.59261
YML132W	COS3				1.64688		YJL015C	-	-1.05509
YMR002W	MIX17				2.00881		YJL016W	TPH3	-1.0881		-1.15828
YMR011W	HXT2	-1.91717	-1.98382		-1.44662		YJL019W	MPS3	1.33062		1.14374
YMR012W	CLU1				1.23762		YJL020C	BBC1	1.00855
YMR014W	BUD22				-1.10883		YJL020W-A	-	3.10414
YMR017W	SPO20				-1.45949		YJL024C	APS3			1.01462
YMR018W	PEX9				-3.31437		YJL027C	-	2.12089		3.45142
YMR019W	STB4				-1.57078		YJL028W	-	4.6087		5.68821
YMR030W	RSF1	1.27733					YJL032W	-			-1.22942
YMR030W-A	-				-1.75296		YJL033W	HCA4			2.05748
YMR031W-A	-				1.85109		YJL034W	KAR2			-1.86471
YMR034C	RCH1				-1.79907		YJL036W	SNX4			-1.21191
YMR038C	CCS1				1.16625		YJL037W	IRC18	-1.76929
YMR039C	SUB1	1.05185					YJL042W	MHP1	1.14192
YMR040W	YET2				-1.82328		YJL043W	-	4.86841		3.65332
YMR042W	ARG80				-1.74662		YJL046W	AIM22	1.39134		1.4362
YMR048W	CSM3				-1.48579		YJL047C-A	-	-3.92814		-1.81289
YMR049C	ERB1				-1.30092		YJL048C	UBX6	-1.00603		-1.55912
YMR052C-A	-				-1.80499		YJL051W	IRC8	1.64425		2.38364
YMR052W	FAR3				-1.18617		YJL052C-A	-	2.30306
YMR053C	STB2				-2.11928		YJL052W	TDH1			-2.62097
YMR056C	AAC1			-2.10831			YJL054W	TIM54	-2.43194
YMR058W	FET3				1.6146		YJL056C	ZAP1	1.6378		1.36518
YMR059W	SEN15				-2.06176		YJL057C	IKS1	2.40366		1.77857
YMR062C	ARG7			-1.65623	-2.41792		YJL058C	BIT61			1.0928
YMR066W	SOV1				-1.6237		YJL060W	BNA3			-1.11373
YMR076C	PDS5				-2.02391		YJL062W-A	COA3			-1.9787
YMR081C	ISF1				1.72375		YJL063C	MRPL8			-1.06393
YMR084W	-			-3.6986			YJL064W	-	6.16591		6.02653
YMR085W	-			-2.38739			YJL065C	DLS1	4.27292		5.0504
YMR090W	-				3.04554		YJL066C	MPM1			-3.11797
YMR091C	NPL6				1.56146		YJL067W	-			-2.12346
YMR093W	UTP15			1.39429			YJL070C	-	2.05101
YMR094W	CTF13				-1.80852		YJL071W	ARG2	1.81524
YMR095C	SNO1				-2.69397		YJL073W	JEM1			1.42447
YMR096W	SNZ1		-1.386	-2.30894	-5.21999		YJL074C	SMC3			1.24151
YMR100W	MUB1				-2.20935		YJL076W	NET1			1.21531
YMR101C	SRT1			-2.44544			YJL077W-A	-			1.65021
YMR102C	-				2.32709		YJL077W-B	-	-2.74656		-2.00335
YMR103C	-				1.69396		YJL078C	PRY3	1.09708
YMR104C	YPK2			-1.01245	2.26999		YJL086C	-			-3.9561
YMR105C	PGM2				4.16562		YJL087C	TRL1			1.34077
YMR106C	YKU80			-1.81851			YJL094C	KHA1	3.01158		2.98767
YMR107W	SPG4			-7.96476	-4.71923		YJL095W	BCK1	1.57028
YMR108W	ILV2				-1.7329		YJL098W	SAP185			2.16088
YMR110C	HFD1				1.49612		YJL100W	LSB6	2.09954		1.46578
YMR113W	FOL3				-1.20448		YJL104W	PAM16			-1.24844
YMR114C	-				-1.38756		YJL105W	-	1.85697		1.46894
YMR116C	ASC1				3.14334		YJL106W	IME2	1.15079		1.38378
YMR117C	SPC24	1.06598		1.49179			YJL107C	-	-1.21632
YMR118C	SHH3			-3.1125	-2.10685		YJL108C	PRM10			2.10395
YMR119W-A	-	-1.40548		1.64024			YJL109C	UTP10			1.34575
YMR120C	ADE17	-1.79224			-1.22902		YJL115W	ASF1	2.97779		3.76721
YMR122C	-				-1.34847		YJL118W	-	1.6134		2.09223
YMR125W	STO1			1.00408			YJL119C	-	1.17184		1.96345
YMR126C	DLT1			-3.64222			YJL121C	RPE1			-1.34948
YMR128W	ECM16				-1.5768		YJL122W	ALB1	-1.09815
YMR131C	RRB1				-1.07494		YJL123C	MTC1	1.47002
YMR133W	REC114			-1.64551			YJL124C	LSM1			-1.2362
YMR134W	ERG29				3.61647		YJL125C	GCD14	1.40184		2.57201
YMR136W	GAT2				1.64748		YJL127C-B	-	-1.51373
YMR141W-A	-				2.50897		YJL127W-A	-	-1.91025
YMR143W	RPS16A			2.79503			YJL130C	URA2	-1.32514
YMR145C	NDE1			-2.34806	2.09921		YJL133C-A	-			-1.8555
YMR146C	TIF34				1.87109		YJL133W	MRS3	-1.07207
YMR152W	YIM1				-1.23062		YJL136C	RPS21B			-2.57339
YMR153C-A	-				-1.0014		YJL136W-A	-	1.87415
YMR157C	AIM36				1.80834		YJL137C	GLG2			-1.52377
YMR158C-A	-	1.24234					YJL138C	TIF2	-1.7974		-2.71603
YMR158W-B	-				-1.22216		YJL141C	YAK1			-1.00708
YMR159C	ATG16				-1.20703		YJL143W	TIM17	1.23787		1.22204
YMR160W	-				-1.00593		YJL144W	-	4.0512		1.87345
YMR163C	INP2				-2.02457		YJL148W	RPA34			1.22378
YMR166C	MME1				1.30929		YJL151C	SNA3			-1.71443
YMR169C	ALD3				6.12886		YJL152W	-	1.12917
YMR170C	ALD2				2.76356		YJL159W	HSP150	-1.16979		-2.93553
YMR171C	EAR1				1.52703		YJL160C	PIR5	1.11998		2.45181
YMR173W	DDR48		1.53235		3.13002		YJL162C	JJJ2	1.67255		2.54502
YMR173W-A	-		1.59196		2.66737		YJL164C	TPK1	-1.1161
YMR174C	PAI3			-3.62183			YJL166W	QCR8	-1.1314
YMR177W	MMT1			1.02347			YJL167W	ERG20	-1.1834		-1.90708
YMR181C	-				2.14389		YJL171C	TOH1	-1.96937		-1.96354
YMR182C	RGM1				1.81374		YJL172W	CPS1			-1.50733
YMR184W	ADD37			-4.21365			YJL173C	RFA3	-1.54453
YMR185W	RTP1				-1.38298		YJL174W	KRE9	-1.22241		-1.49044
YMR186W	HSC82				1.61272		YJL175W	-	1.50264
YMR189W	GCV2	-2.40335			-2.70103		YJL177W	RPL17B			-2.51767
YMR192W	GYL1				-1.19337		YJL178C	ATG27			-1.12699
YMR193C-A	-			2.12154	1.96554		YJL181W	RBH1	1.03162
YMR194C-B	CMC4				2.15803		YJL183W	MNN11	1.08765		2.68952
YMR194W	RPL36A			1.7659			YJL184W	GON7	1.50684
YMR195W	ICY1				2.29491		YJL190C	RPS22A			-2.57429
YMR196W	-				1.97907		YJL191W	RPS14B	-1.5416		-1.74455
YMR198W	CIK1			1.28383			YJL193W	-			1.36668
YMR199W	CLN1			2.2185	-1.21128		YJL198W	PHO90			1.85654
YMR202W	ERG2	-1.31222					YJL203W	PRP21			1.36512
YMR204C	INP1				-2.87892		YJL204C	RCY1	1.71184
YMR206W	-			-4.12433	1.40312		YJL205C	NCE101	-1.68752		-2.45984
YMR210W	MGL2				2.26971		YJL206C	-	1.253
YMR213W	CEF1				-1.49789		YJL207C	LAA1			1.20337
YMR218C	TRS130				-1.57138		YJL209W	CBP1	1.22396		1.73354
YMR222C	FSH2				1.5714		YJL214W	HXT8	1.9507		1.17779
YMR224C	MRE11				-1.50941		YJL215C	-	1.5355		1.80881
YMR229C	RRP5				-1.51334		YJL216C	IMA5	1.62955
YMR230W-A	-			3.11241			YJL217W	REE1			-2.10183
YMR238W	DFG5				-2.67323		YJL222W	VTH2	3.52054		2.16927
YMR239C	RNT1				-2.12285		YJR003C	MRX12			2.2039
YMR244W	-				-2.26512		YJR004C	SAG1	1.51453
YMR246W	FAA4				-2.82964		YJR005C-A	LSO1	2.34775		3.08662
YMR247W-A	-				1.75971		YJR005W	APL1	1.07927		1.44803
YMR250W	GAD1			-2.17792	2.18022		YJR007W	SUI2	-1.84244		-2.15779
YMR251W	GTO3			-2.67554			YJR008W	MHO1	-1.18128		-2.14041
YMR251W-A	HOR7				2.89442		YJR009C	TDH2			-3.25564
YMR252C	-				5.17406		YJR010C-A	SPC1	-1.80962		-2.10501
YMR253C	-				1.45314		YJR014W	TMA22	-1.39075		-4.74429
YMR254C	-				2.29863		YJR017C	ESS1	1.67573
YMR257C	PET111			-2.81173			YJR018W	-	1.51081
YMR261C	TPS3				2.24434		YJR019C	TES1	1.43161
YMR265C	-			-2.40194			YJR020W	-	1.58502
YMR268C	PRP24				-1.96432		YJR021C	REC107	1.09049
YMR271C	URA10			-3.27542	3.24618		YJR024C	MDE1			-1.14315
YMR272C	SCS7				3.28919		YJR025C	BNA1			-2.24828
YMR272W-A	-				3.36483		YJR031C	GEA1	1.68064		2.24353
YMR280C	CAT8			-3.17529			YJR033C	RAV1	1.17932
YMR290W-A	-				3.50478		YJR036C	HUL4	4.50651
YMR291W	TDA1				2.74463		YJR037W	-	2.90564
YMR294W	JNM1				-1.68994		YJR038C	-	1.38255
YMR298W	LIP1				1.55754		YJR040W	GEF1			1.41191
YMR302C	YME2				1.18359		YJR041C	URB2			2.04121
YMR303C	ADH2			-1.10463	-4.65193		YJR042W	NUP85			1.49863
YMR306C-A	-				1.22175		YJR043C	POL32			1.64515
YMR307C-A	-				1.32658		YJR044C	VPS55			-1.03173
YMR307W	GAS1				1.3398		YJR045C	SSC1			-2.38408
YMR312W	ELP6				-1.22589		YJR046W	TAH11	1.12394		1.52668
YMR315W	-				1.7276		YJR048W	CYC1	-1.31309		-1.78316
YMR316W	DIA1	1.24478					YJR053W	BFA1			1.44968
YMR317W	-			-1.78883			YJR055W	HIT1			1.90213
YMR318C	ADH6		1.12816	1.34372	1.06293		YJR056C	-			1.71149
YMR320W	-				3.11557		YJR057W	CDC8	-1.24861
YMR323W	ERR3			-3.08699			YJR060W	CBF1	1.92466		1.35006
YNL006W	LST8				1.10714		YJR065C	ARP3			-1.34835
YNL007C	SIS1				2.76087		YJR066W	TOR1	1.12234		1.65898
YNL009W	IDP3				-1.99016		YJR068W	RFC2			-1.29084
YNL011C	-				1.58423		YJR069C	HAM1			1.58218
YNL013C	-			-1.98281	-2.32951		YJR072C	NPA3	1.55375		2.29599
YNL014W	HEF3			-3.3269	-2.82016		YJR073C	OPI3			-1.7578
YNL016W	PUB1				1.15762		YJR077C	MIR1			-2.58797
YNL024C	EFM6			2.0515			YJR080C	AIM24	-1.18067		-4.32929
YNL025C	SSN8			-1.49333			YJR082C	EAF6			-2.448
YNL037C	IDH1			-2.16704	2.33063		YJR086W	STE18	-1.39263
YNL040W	-			-1.32621	-1.41702		YJR087W	-	-1.22817
YNL041C	COG6				-1.26138		YJR088C	EMC2	-1.18327
YNL045W	LAP2				1.58976		YJR090C	GRR1			1.05936
YNL050C	-				-1.22278		YJR093C	FIP1	1.40219		1.87673
YNL051W	COG5				1.34395		YJR094C	IME1	3.73201		3.80947
YNL052W	COX5A			-2.80325			YJR094W-A	RPL43B	-3.2972		-2.36583
YNL053W	MSG5			-1.53583			YJR095W	SFC1			-2.00641
YNL055C	POR1			-1.48195			YJR096W	-	-1.11202		-2.19626
YNL061W	NOP2				-1.37328		YJR097W	JJJ3			1.0384
YNL062C	GCD10				1.31257		YJR098C	-	1.77383		2.11679
YNL063W	MTQ1			-1.13334			YJR101W	RSM26	-1.03414		-1.71416
YNL064C	YDJ1				1.27899		YJR102C	VPS25	-1.35828
YNL065W	AQR1				1.94415		YJR103W	URA8			-1.383
YNL067W	RPL9B			1.85102			YJR104C	SOD1			-2.7955
YNL073W	MSK1			-1.51202	2.40797		YJR106W	ECM27	1.77664		1.46364
YNL074C	MLF3			-1.72189	1.32279		YJR108W	ABM1	-1.53932		-1.10481
YNL077W	APJ1				2.93678		YJR109C	CPA2			-1.79693
YNL078W	NIS1			-1.74535	4.11722		YJR110W	YMR1	1.61705		1.65767
YNL082W	PMS1				-1.53899		YJR111C	PXP2			-1.22454
YNL086W	SNN1				-1.35432		YJR114W	-	1.15742
YNL092W	-			-1.51256	1.04466		YJR115W	-	9.26657		6.08422
YNL093W	YPT53			-2.50774			YJR117W	STE24			-1.13525
YNL096C	RPS7B			1.1412			YJR120W	-			-1.41332
YNL097C	PHO23				1.95998		YJR121W	ATP2			-3.1005
YNL097W-A	-				3.66161		YJR123W	RPS5			-2.85752
YNL098C	RAS2				1.65996		YJR124C	-	1.05157
YNL099C	OCA1				1.10669		YJR126C	VPS70	3.6188		2.71989
YNL102W	POL1				-1.7053		YJR128W	-	2.66673		1.73945
YNL103W	MET4				-1.1862		YJR129C	EFM3	-2.44071
YNL103W-A	-			-1.41934	-2.58476		YJR130C	STR2	1.44606
YNL104C	LEU4			-1.71142	-2.26581		YJR132W	NMD5	1.09128		1.83395
YNL108C	-				1.16418		YJR135C	MCM22			-1.44708
YNL110C	NOP15			2.0397			YJR135W-A	TIM8	-2.04881
YNL111C	CYB5				-2.47948		YJR137C	MET5	1.07665
YNL112W	DBP2				-1.55824		YJR138W	IML1	1.08618		1.47651
YNL113W	RPC19			1.89907	-1.8714		YJR140C	HIR3	1.67982		2.46761
YNL114C	-			1.70706	-1.88277		YJR140W-A	-	-1.2337
YNL117W	MLS1			-4.8038	-5.5376		YJR142W	-	1.02614		1.07027
YNL119W	NCS2				-1.29999		YJR145C	RPS4A			-3.26085
YNL120C	-			1.55529	-1.45133		YJR146W	-	2.08307		1.73038
YNL125C	ESBP6			-1.17623			YJR147W	HMS2	1.03166
YNL127W	FAR11			-1.65074			YJR148W	BAT2			-1.65135
YNL128W	TEP1			-1.83232			YJR149W	-	1.88249
YNL131W	TOM22				1.22021		YJR150C	DAN1	5.46006		5.41816
YNL133C	FYV6	1.46739			-1.17855		YJR151C	DAN4	2.2506		1.88974
YNL134C	-	1.34956	1.09369		2.00601		YJR151W-A	-	-1.31881		-1.98713
YNL136W	EAF7			-1.29927			YJR152W	DAL5	2.07999
YNL137C	NAM9				1.03111		YJR153W	PGU1	1.93881		2.07455
YNL141W	AAH1				-1.21946		YJR156C	THI11	-1.42382		-4.52119
YNL144C	-				3.94256		YKL001C	MET14			-1.22422
YNL144W-A	-				2.83005		YKL006C-A	SFT1	-2.14916
YNL146W	-				-1.84019		YKL006W	RPL14A	-2.2376		-2.78825
YNL153C	GIM3			1.84577			YKL007W	CAP1	-1.45753		-1.20581
YNL156C	NSG2			-1.56777	1.56091		YKL012W	PRP40	1.11304
YNL160W	YGP1	2.70326	3.05643		4.20735		YKL013C	ARC19			-1.78061
YNL162W	RPL42A			2.27601			YKL014C	URB1			1.96845
YNL162W-A	-			2.35655	-1.65826		YKL016C	ATP7	-1.94262		-2.76159
YNL164C	IBD2				-2.31609		YKL018W	SWD2			1.74587
YNL166C	BNI5				-1.25989		YKL019W	RAM2	1.41728
YNL169C	PSD1				1.38528		YKL022C	CDC16	1.10585
YNL171C	-				-1.52995		YKL024C	URA6			-1.52942
YNL172W	APC1				-1.18305		YKL027W	TCD2	-1.38078
YNL173C	MDG1				1.49236		YKL028W	TFA1	1.36359		1.53788
YNL179C	-			-3.61551			YKL029C	MAE1	-1.26733		-1.50264
YNL185C	MRPL19				1.75995		YKL031W	-	6.15954		4.07275
YNL188W	KAR1				-1.57056		YKL032C	IXR1	1.28637
YNL190W	-				1.40238		YKL033W	TTI1	1.21496
YNL191W	DUG3		1.00431		2.25806		YKL033W-A	-	-1.46479		-2.94683
YNL194C	-			-4.8058			YKL035W	UGP1			-1.75007
YNL200C	NNR1			-2.17095	3.14558		YKL037W	AIM26	4.03686		3.4153
YNL202W	SPS19			-1.9076	-2.60319		YKL038W	RGT1	1.14481
YNL203C	-				-2.79134		YKL040C	NFU1			-1.32279
YNL206C	RTT106			-2.17822	-1.34678		YKL041W	VPS24	1.15645
YNL210W	MER1				-1.60284		YKL043W	PHD1			-1.57864
YNL218W	MGS1				-2.12115		YKL044W	MMO1	1.44429
YNL223W	ATG4				-1.38778		YKL047W	ANR2			1.25563
YNL224C	SQS1				-1.36367		YKL050C	-	2.80543		2.74424
YNL225C	CNM67				-1.46624		YKL051W	SFK1			1.53843
YNL226W	-				-1.63895		YKL053C-A	MDM35	-1.60378
YNL227C	JJJ1				-1.57311		YKL056C	TMA19	-1.89201		-2.38964
YNL228W	-				-1.38099		YKL058W	TOA2	-1.75882
YNL229C	URE2				-1.37855		YKL060C	FBA1			-2.59644
YNL230C	ELA1			1.24295			YKL066W	-	-1.32269
YNL231C	PDR16				1.89962		YKL067W	YNK1	-1.13058		-2.5764
YNL234W	-				2.53439		YKL068W-A	-	-1.5362		-2.82997
YNL237W	YTP1				1.34418		YKL071W	-	1.02953
YNL241C	ZWF1		1.46822		2.78171		YKL072W	STB6	1.15312
YNL246W	VPS75			1.45385			YKL073W	LHS1			-1.98639
YNL252C	MRPL17				1.13868		YKL076C	PSY1	-1.08423
YNL262W	POL2				-1.22579		YKL077W	-	-1.39624		-1.88203
YNL264C	PDR17				1.51535		YKL081W	TEF4	-1.62617
YNL270C	ALP1			-2.89547			YKL083W	-			1.04011
YNL272C	SEC2				-1.31885		YKL085W	MDH1	-1.31765		-2.10844
YNL274C	GOR1		1.0535		3.04739		YKL086W	SRX1	3.5356		1.6166
YNL276C	-				2.88502		YKL087C	CYT2			-1.15797
YNL277W	MET2				3.04416		YKL091C	-	-1.08882		-2.17526
YNL277W-A	-				3.37723		YKL094W	YJU3	-1.02768		-2.12992
YNL280C	ERG24			1.35471			YKL095W	YJU2	2.76941		3.21191
YNL281W	HCH1				1.92597		YKL096W-A	CWP2			-2.9827
YNL284C	MRPL10				1.22852		YKL097C	-	1.98911
YNL285W	-				-2.17112		YKL099C	UTP11	-1.1074
YNL289W	PCL1			1.48873			YKL105C	SEG2	1.12424
YNL296W	-	-1.17529					YKL107W	-	2.22681
YNL297C	MON2				-1.22535		YKL108W	SLD2	1.33518		1.49593
YNL299W	TRF5				-1.31598		YKL109W	HAP4			-1.88793
YNL301C	RPL18B			1.37448			YKL110C	KTI12	-1.18157
YNL303W	-			1.93805			YKL111C	-	-1.30044
YNL304W	YPT11				-1.20703		YKL117W	SBA1	-1.64952		-1.51932
YNL305C	BXI1			-1.63685			YKL119C	VPH2	-1.37875
YNL308C	KRI1				-1.59063		YKL120W	OAC1	-1.64333		-1.25938
YNL309W	STB1				-1.1083		YKL121W	DGR2	2.29228		1.91838
YNL311C	SKP2				-1.99988		YKL122C	SRP21			-1.48761
YNL313C	EMW1				-1.54613		YKL126W	YPK1			-1.04084
YNL314W	DAL82			-1.56215			YKL129C	MYO3	1.46613
YNL315C	ATP11				1.56913		YKL130C	SHE2	-1.06075		-1.31112
YNL318C	HXT14				-4.49602		YKL134C	OCT1	2.73504		2.70636
YNL319W	-				-3.52678		YKL136W	-	-1.1947
YNL322C	KRE1				1.04484		YKL138C	MRPL31	-1.24193		-1.68877
YNL325C	FIG4				-1.38046		YKL141W	SDH3	-1.519		-2.68951
YNL331C	AAD14				-1.41339		YKL142W	MRP8	-1.92982		-1.89233
YNL333W	SNZ2				-1.95513		YKL144C	RPC25	-1.4383
YNL336W	COS1				1.75511		YKL145W	RPT1	-1.34968		-1.45306
YNR001C	CIT1			-2.3301			YKL145W-A	-	-1.68568
YNR001W-A	-				3.56309		YKL146W	AVT3	1.0105
YNR002C	ATO2			-4.23152	-2.26046		YKL147C	-	2.32007
YNR007C	ATG3			-1.18106			YKL148C	SDH1			-2.02308
YNR011C	PRP2				-1.28016		YKL149C	DBR1			1.17704
YNR014W	-			-2.44786	6.83911		YKL150W	MCR1	-2.00812		-2.20451
YNR015W	SMM1			-4.29682			YKL151C	NNR2	-1.14362		-2.01887
YNR018W	RCF2				1.30952		YKL152C	GPM1			-3.07467
YNR019W	ARE2				1.17146		YKL153W	-			-3.02792
YNR021W	-			1.17241			YKL156C-A	-			-3.16665
YNR024W	MPP6			-2.66019	-1.53808		YKL156W	RPS27A			-2.97047
YNR025C	-			-2.01941	-1.63156		YKL160W	ELF1			-1.51462
YNR033W	ABZ1				1.13181		YKL163W	PIR3			-1.54743
YNR034W	SOL1				2.36579		YKL165C-A	-	-1.45929		-1.36478
YNR034W-A	EGO4				4.5171		YKL166C	TPK3			1.14548
YNR035C	ARC35				1.1629		YKL167C	MRP49	-1.51053		-2.44178
YNR036C	MRPS12	-1.63536					YKL168C	KKQ8	1.24029
YNR039C	ZRG17			1.18612			YKL173W	SNU114			1.31177
YNR044W	AGA1			-2.43001	-1.28085		YKL177W	-	-1.17137
YNR045W	PET494			-3.35285			YKL179C	COY1			1.31193
YNR054C	ESF2				-1.46269		YKL180W	RPL17A			-2.0166
YNR057C	BIO4				-2.4263		YKL181W	PRS1	-1.20047
YNR058W	BIO3				-1.96024		YKL183C-A	-			1.23705
YNR059W	MNT4				-1.71381		YKL183W	LOT5			1.00216
YNR060W	FRE4				-1.0964		YKL185W	ASH1	-1.25838
[truncated: 1,413 more rows]
