# Supplementary material for: Extracellular Self-DNA Effects on Yeast Cell Cycle and Transcriptome during Batch Growth
Source: Biomolecules. 2024 Jun 6;14(6):663. doi: 10.3390/biom14060663 (PMC11201494; doi:10.3390/biom14060663)
Supplement: Supplementary file 1 [file biomolecules-14-00663-s001.zip › Table S3_r2.xlsx]

## Sheet: Table S3
Table S3: DEGs (Fold changes) per treatment and Inhibitory treatment Gene Expression profile (log2TMM) per class/pathway
			DEGS (Fold Change)												Gene Expression (log2TMM)
Pathway	GENE ID	STANDARD NAME	R				H				I				I
			R_2	R_6	R_11	R_24	H_2	H_6	H_11	H_24	I_2	I_6	I_11	I_24	I_2	I_6	I_11	I_24	I_48	I_72	I_96	I_144
Response to weak organic acids/furfural
	YBR054W	YRO2					-1.09185		-2.55517		2.71609				8.33073	7.81101	8.02806	10.1341	8.53602	8.18175	7.83519	6.81895
	YNL134C	-							-1.86284		1.34956	1.09369		2.00601	4.71677	5.4352	6.07703	6.81226	6.50089	5.67167	4.64763	6.4161
	YDR541C	-									2.16639	1.93432	1.70847		4.12194	3.83036	3.82017	2.53469	2.76403	2.65991	2.08847	1.98929
	YGL039W	-					2.37494		2.66315						2.97388	3.13697	3.3562	2.75396	2.84467	2.84461	2.81996	1.90807
	YDL168W	SFA1													4.0227	4.14547	4.98641	4.88791	5.02421	4.54351	3.9567	5.22539
	YGL157W	ARI1												4.10971	4.76167	4.59635	4.62561	4.74856	4.59154	3.1484	2.18641	2.29999
	YOL086C	ADH1							-2.88097					3.18077	8.57377	9.11158	9.07778	9.36092	8.46538	7.11696	6.50918	6.25451
	YMR303C	ADH2				-3.90783	-1.71394		-1.33422				-1.10463	-4.65193	4.50411	3.86002	3.03415	3.12399	3.1387	2.65531	5.60386	7.16426
	YMR083W	ADH3					-1.43693		-2.32755						5.08372	5.79903	5.79609	6.93542	6.90742	6.42446	7.17399	6.51407
	YGL256W	ADH4					1.24156		1.2012						3.08943	3.02905	3.25242	3.63675	3.2764	3.06305	2.31708	2.58473
	YBR145W	ADH5													3.1961	4.36271	4.17132	3.94068	3.23755	3.05324	3.44955	3.03331
	YMR318C	ADH6					-1.46385		-1.20029			1.12816	1.34372	1.06293	5.62136	6.01535	5.73231	4.69084	4.97111	4.38691	3.81169	3.97301
	YCR105W	ADH7					7.29343		2.77247						0	0	0.183626	0	0.0610077	0	0	0.092119
	YDR368W	YPR1												2.58624	3.74451	4.12962	5.1134	6.52227	5.87864	5.07762	4.21576	4.17082
	YHR104W	GRE3							-1.66904					4.78505	4.56373	4.51534	6.13937	9.95508	10.2957	8.96382	6.31354	5.89123
	YOL151W	GRE2					-1.59985		-2.65476		1.35193	3.06142		4.67645	6.46804	6.69343	7.54802	9.09382	8.7898	7.25645	5.58143	6.05921
	YPL223C	GRE1					2.14284						-2.53534	-3.49903	0.692705	0.971202	1.34882	3.37357	2.97644	2.42828	4.17274	5.84394
Pleiotropic Drug Resistance
	YPL058C	PDR12				-3.27671					3.28551				9.26901	8.36875	7.27255	8.2623	8.83837	8.92421	7.49952	7.57876
	YOR153W	PDR5					-1.57363				1.78069	2.2335	3.08704	2.50053	9.28817	9.62409	9.84774	8.9727	9.31578	8.83099	7.28737	6.90227
	YNL231C	PDR16					-1.61716							1.89962	6.96438	7.30108	7.30852	6.85624	7.18578	6.64088	6.50373	5.68032
	YNR070W	PDR18					6.0761								0.299968	0.373543	0.421519	0.0824691	0.247776	0.294406	0.417373	0.659555
	YDR406W	PDR15					1.36601						-1.55438	3.48551	4.15538	4.04574	5.50342	9.20629	9.39125	7.85141	6.47513	6.7076
	YIL013C	PDR11					1.4531		2.14812						3.43081	3.21332	2.60906	3.63375	3.92984	3.76596	3.47228	3.99905
	YBL005W	PDR3					1.75077		2.1711						3.22713	3.08102	3.00742	3.36639	3.64764	3.60279	3.72972	3.45613
	YOR328W	PDR10				-1.88223	1.83848						-2.34531	-2.80738	3.6893	3.487	3.42934	4.19285	4.30939	4.60054	5.72741	7.5145
	YNL264C	PDR17												1.51535	4.46902	4.23802	3.92018	3.75412	3.70269	3.56528	2.6632	3.02165
	YGL013C	PDR1													4.98639	4.55684	4.6293	5.1951	5.29369	5.30719	5.53736	5.67041
	YLR266C	PDR8													5.64117	5.09983	5.34945	5.16149	5.35398	5.73569	6.15457	4.87498
Yeast AP-1 like Transcription factors (Yap)
	YDR259C	YAP6					3.30344		3.09618						4.00209	3.44064	4.08727	3.00882	3.70648	3.55698	3.85243	2.50783
	YDR423C	CAD1													3.06148	3.16073	3.40274	3.555	3.58409	3.37997	3.42349	4.78166
	YGR241C	YAP1802												1.05005	3.21661	3.18343	3.38316	4.36151	4.21826	3.92034	2.9716	3.58644
	YHL009C	YAP3													2.45697	2.62569	2.67666	3.08494	2.85347	3.02403	3.36564	2.90427
	YHR161C	YAP1801													3.33494	3.32288	4.07768	5.20544	4.97062	4.79196	4.40348	5.57135
	YIR018W	YAP5					1.31514							2.00672	1.06212	1.79997	2.50661	3.56146	2.58416	2.0173	1.3562	3.05637
	YJR005W	APL1					1.07927		1.44803						4.7321	4.52152	4.3984	5.83152	5.10963	5.29226	5.4783	5.17186
	YJR058C	APS2													4.35389	4.57075	4.57372	4.12485	4.17402	4.22169	4.39782	4.58167
	YLR120C	YPS1							-3.53123				-4.68254		4.66744	6.58643	7.06484	5.09184	4.51872	4.24096	4.62063	5.26787
	YLR170C	APS1					-1.3581								3.28865	3.89038	4.38909	4.72862	4.20564	4.15516	3.56516	3.90479
	YML007W	YAP1							-3.96489						9.6387	9.09052	7.599	9.5668	8.57907	8.80531	9.56341	9.15009
	YOL028C	YAP7					2.26881		3.5666						1.60407	1.89984	1.34882	1.17939	1.24842	1.39545	1.2503	1.8629
	YOR028C	CIN5									1.27492			3.81806	4.22001	4.38366	4.38441	6.49198	5.95351	4.96357	3.80567	3.57966
	YPL259C	APM1													3.81312	3.84835	3.71889	4.26797	4.51983	4.27328	4.27903	3.76485
	YPR199C	ARR1													2.92855	2.72302	2.83592	2.85201	2.81705	2.80716	2.92737	3.5132
Sulfur amino acid biosynthesis superpathway
	YDR253C	MET32									1.32742			2.96856	3.69388	2.92135	4.88749	5.78491	6.10233	4.87113	5.11098	4.54139
	YJR010W	MET3		1.82978							1.00033			3.27471	4.23389	3.84526	5.50603	5.90358	5.41058	4.13605	3.78793	3.27708
	YJR137C	MET5		2.4136			1.07665				1.09115			3.39022	4.98267	5.32211	6.95514	7.84274	7.66038	5.93586	5.68345	5.32374
	YKL001C	MET14							-1.22422		1.23569	1.57293	3.10938	3.83229	5.00485	5.09249	7.71895	8.43696	6.95741	5.69708	5.70257	5.67828
	YLR303W	MET17		2.36755					-2.13454		1.83785	1.29309		5.21015	5.37778	5.88291	7.27035	8.79245	8.55099	6.73768	6.05721	5.97434
	YFR030W	MET10		2.18798			1.39621							4.18938	4.21368	4.25965	6.1974	8.65446	8.42297	6.70048	5.53998	6.00396
	YNL277W	MET2												3.04416	3.86116	4.5476	6.5918	6.65739	5.32774	4.51027	4.09583	5.12841
	YPR167C	MET16												2.81106	3.35727	3.65885	4.51787	5.49819	4.4111	3.31354	3.45829	3.43038
	YER091C	MET6							-1.74074					2.29941	5.83728	6.8406	7.00218	7.78632	7.524	6.12556	6.32254	5.86919
	YKR069W	MET1												2.22952	3.99023	3.54074	4.56344	4.68494	4.33031	3.74355	3.56925	3.32669
	YIL046W	MET30					1.42325						-1.43258	1.55415	3.01293	3.23867	3.8105	5.64146	5.12577	4.47399	3.91559	5.39723
	YBR213W	MET8					1.98802							1.27098	1.04364	1.58247	1.93225	2.16318	1.88195	1.65955	1.24825	2.26769
	YIL128W	MET18							1.06935					-1.07695	5.12449	5.05605	4.77255	3.71056	4.15401	4.87827	4.90104	3.92601
	YNL103W	MET4												-1.1862	5.01945	4.43384	5.06645	4.08325	4.34581	4.87549	5.56371	6.05567
	YGL125W	MET13											-1.59412		2.9381	3.71391	2.99685	4.63378	4.36978	3.69394	3.74834	4.38172
	YIR017C	MET28							-1.08835						3.53036	3.83407	4.77115	3.59245	3.19882	2.80716	2.18972	2.33833
	YOL064C	MET22													3.83881	4.99302	4.91566	5.29576	4.54242	4.57408	4.13786	4.05108
	YOR241W	MET7													4.83835	4.76011	4.64144	3.661	3.52849	3.89392	3.92517	3.32669
	YPL023C	MET12													3.75404	3.92462	3.8105	4.60032	4.49494	4.40694	4.15617	5.18983
	YPL038W	MET31					-1.29143								5.26457	5.3823	4.94743	3.19699	3.1387	3.1286	3.32899	3.45613
	YLL061W	MMP1		1.74896			1.64482								2.24489	1.98527	2.18548	3.35398	3.21831	3.19967	2.20778	3.21089
	YGL184C	STR3		1.77402			1.57661								3.41067	2.91547	3.41958	4.52568	4.30411	3.74052	3.97922	4.06364
	YJR130C	STR2					1.44606						-1.42639	-2.3534	3.59742	4.05943	3.88324	3.69663	3.42206	3.77315	4.64188	4.91634
	YGR155W	CYS4												2.82922	6.82357	7.28434	7.7626	8.6541	8.08957	6.84811	6.68636	6.08933
	YAL012W	CYS3												3.6876	3.53036	4.50129	4.99917	5.67919	4.60271	3.0032	1.40268	3.39106
One carbon metabolism
	YAL044C	GCV3							-1.22336				-1.03647	-1.90747	2.47827	4.14288	3.11992	3.14092	2.10779	3.205	2.71572	3.06776
	YBR263W	SHM1													3.60533	3.95533	3.59456	5.32788	4.599	3.94831	3.0773	4.52511
	YDR019C	GCV1				-2.88109	-1.01899				-2.36833			-1.94237	2.45697	5.12511	4.01813	3.44757	3.6926	4.56231	4.01816	3.52421
	YKR080W	MTD1					-1.77389						1.93553	-1.41698	4.73898	6.26099	5.54247	3.94068	4.17705	4.97919	5.34537	3.4967
	YLR058C	SHM2					-1.1774				-1.87417			-1.31202	4.53148	6.76938	5.02353	3.47489	4.07537	5.45015	4.08459	3.9424
	YMR189W	GCV2				-1.96765			1.20671		-2.40335			-2.70103	2.63818	4.2543	3.05709	2.38024	3.01726	4.82173	3.66496	3.96421
	YOR241W	MET7													4.83835	4.76011	4.64144	3.661	3.52849	3.89392	3.92517	3.32669
Pentose Phosphate Pathways (PPP) Oxidative branch
	YNL241C	ZWF1							-2.1376			1.46822		2.78171	3.08407	4.43687	5.00298	7.02314	6.33779	4.85088	3.11566	5.70056
	YGR248W	SOL4							-2.0317				-2.02828	3.78939	2.1839	2.0367	3.39112	8.11141	7.73925	5.95836	3.31648	4.37703
	YHR163W	SOL3										1.11348		1.64605	3.8544	5.68434	4.81219	4.31721	3.55052	2.87551	2.06598	2.65279
	YHR183W	GND1										1.37568		2.19349	6.56204	8.57034	8.23988	6.23707	5.62347	4.85306	3.41405	4.23993
PPP Non Oxidative branch to Xylulose
	YJL121C	RPE1							-1.34948						3.27879	3.78468	3.65581	3.44403	3.02153	2.80716	1.92154	2.82492
	YOR095C	RKI1					-1.43406		-1.06862					-3.77936	4.98267	5.24327	3.63397	2.00009	2.74857	4.31899	5.24429	3.75075
	YPR074C	TKL1												1.25088	6.96133	7.71941	7.07867	6.35881	5.99995	5.72204	4.12357	4.60459
	YBR117C	TKL2				-2.14159								3.52234	2.42008	3.23867	4.65587	8.69924	7.8836	6.51662	5.07875	5.66422
	YGR043C	NQM1				-2.16617			-1.91541					1.70053	4.01584	3.35323	5.48468	9.8527	9.1043	8.25868	7.56488	7.21509
	YLR354C	TAL1							-2.00588					2.87503	5.77195	7.55059	6.96728	8.56144	7.65279	6.41013	4.80151	4.97734
Glutathione metabolism
	YBR281C	DUG2							1.63421						4.27581	3.84835	4.03446	4.1161	4.27804	4.10792	4.48923	3.78148
	YNL191W	DUG3										1.00431		2.25806	3.41067	3.36127	3.83815	5.32384	4.78474	4.26905	3.46264	3.25536
	YLR299W	ECM38													3.79202	4.25965	4.54821	4.4724	4.54242	3.8397	4.32525	4.20636
	YFR044C	DUG1													4.32399	4.8321	4.78326	5.86929	5.27053	4.81005	4.47964	5.10831
	YIR038C	GTT1							-1.16594				-1.63282		2.20815	2.44174	2.54848	4.51906	4.59524	4.06725	4.1449	4.77078
	YLL060C	GTT2					2.17103								0.407724	1.43405	1.82165	1.837	1.51468	1.12994	0.555513	2.72344
	YEL017W	GTT3					1.62574							1.76329	3.07552	3.30228	3.41104	3.92667	3.58409	3.07144	2.60074	2.81769
	YGR154C	GTO1												1.18736	2.8326	3.34319	4.23036	5.27021	4.33164	3.84993	3.93787	4.06631
	YKR076W	ECM4				-2.14691									3.02939	3.00376	3.52779	5.73124	5.31114	4.86712	4.19203	4.96586
	YMR251W	GTO3											-2.67554		2.09221	2.61399	1.89444	3.37617	2.50701	2.54261	2.62448	3.6483
	YMR297W	PRC1					-1.14223		-2.46151						4.43091	5.90766	6.77316	8.93947	7.70382	6.9412	5.71919	7.19455
	YDR135C	YCF1													6.33866	6.94642	6.59331	6.45123	6.48593	6.1896	5.90414	5.91548
	YLL015W	BPT1													5.08339	5.32721	5.06556	6.27734	5.98283	5.74755	6.03405	5.97045
	YLL048C	YBT1												-1.31717	6.20294	6.53556	6.03089	5.93182	6.09012	6.43196	6.49869	6.13166
	YFR055W	IRC7												-1.26584	2.39113	3.3239	2.48525	0.69371	1.16939	1.16677	0.904799	0.946075
	YGL184C	STR3		1.77402			1.57661								3.41067	2.91547	3.41958	4.52568	4.30411	3.74052	3.97922	4.06364
Target of Rapamycin (TOR)
	YJR066W	TOR1					1.12234		1.65898						5.40584	5.16558	5.22244	6.19227	6.14307	6.16932	6.27399	6.22078
	YKL203C	TOR2					1.52778		2.2188						5.14793	5.10741	4.81838	5.22608	5.58222	5.67458	6.0032	6.40517
Sucrose Non-Fermentable (SNF)
	YDR477W	SNF1					1.12392								5.22239	5.00917	5.70305	4.96854	5.71502	5.39727	5.19689	4.76695
	YOR290C	SNF2													5.23808	4.91056	4.78326	5.70016	6.26719	6.10669	6.05337	6.39527
	YDL194W	SNF3					2.13613						-1.18556	-1.53721	2.65894	2.76877	3.69399	3.26976	3.34786	3.90487	4.52829	4.91202
	YGL115W	SNF4					-1.50362		-1.18458						4.73095	5.18546	4.83563	6.17181	5.41156	5.39534	5.33677	4.41858
	YBR289W	SNF5					1.61585		1.60303					-1.26752	3.63583	3.70519	3.70507	2.50879	2.82427	3.44442	3.18147	3.59419
	YHL025W	SNF6							-1.47513				-1.28641		3.71869	4.11363	3.84177	4.16356	4.11284	3.18896	2.6879	3.38107
	YDR073W	SNF11												1.64825	3.63506	4.24893	3.66759	5.52903	5.00837	4.14964	3.94414	5.7577
	YNR023W	SNF12													3.3568	3.21862	3.21421	2.52209	2.78054	3.2469	3.78788	3.4362
	YLR025W	SNF7												-1.03567	3.29019	3.0603	3.66759	3.77704	3.76066	3.85333	4.62953	5.02604
	YPL002C	SNF8													2.41341	2.79849	2.65421	3.13665	2.86954	3.23654	3.7728	3.87591
	YKL038W	RGT1					1.14481						-1.43803		3.69388	3.25347	3.3795	4.55367	4.80643	4.68932	4.67571	5.56139
	YDL138W	RGT2					2.97943		4.14136						4.37844	4.6298	4.44219	3.77093	3.75004	3.86692	3.61502	4.40436
	YGL035C	MIG1													3.70244	3.88483	3.99345	4.33538	4.10415	3.72577	3.03202	4.66652
	YGL209W	MIG2					-1.20114				1.52695	2.25751	3.25716	2.48561	6.83602	7.00504	6.74137	4.92014	5.32821	4.43214	2.358	3.03078
	YER028C	MIG3													4.83779	4.63599	3.72505	1.837	1.97657	2.0201	2.16644	2.31751
	YDR422C	SIP1					1.63743		1.53961						3.6893	3.80007	3.5429	4.54536	4.43544	4.23541	4.46504	4.92325
	YGL208W	SIP2					1.67566						-1.53657		2.60881	2.84865	3.16769	4.49566	4.06519	3.82444	3.2913	4.20216
	YNL257C	SIP3													4.63466	4.70626	4.77709	5.48831	5.29598	5.12984	4.86205	4.22269
	YJL089W	SIP4											-2.52582	-3.97762	4.74265	4.71407	4.08888	4.80406	5.20119	5.85212	8.46209	7.62294
	YMR140W	SIP5					1.02604								2.78212	2.92512	3.03415	4.63359	4.56514	4.27139	4.11412	4.70819
	YMR175W	SIP18					-1.36665								4.45645	3.54074	6.10823	11.7321	11.3187	11.1561	11.502	10.3613
from Fermentation to Respiration
	YER065C	ICL1							-2.52653				-4.63412	-6.09763	5.43096	4.97112	4.05341	3.60265	4.56133	7.38305	8.34887	8.97068
	YNL117W	MLS1							-1.31759				-4.8038	-5.5376	4.96344	4.25559	3.0415	3.71056	4.8477	7.07307	8.00168	7.69151
	YIR031C	DAL7							1.67554				1.21997		3.8476	3.9109	4.02416	3.46724	3.19888	3.47645	2.63218	2.89685
	YDR477W	SNF1					1.12392								5.22239	5.00917	5.70305	4.96854	5.71502	5.39727	5.19689	4.76695
	YDR216W	ADR1											-2.55796		4.97055	3.60363	3.87504	6.8896	7.3681	7.41039	7.86526	7.78143
	YMR280C	CAT8					1.62656						-3.17529		3.59742	3.20179	3.55918	6.61845	6.30398	6.2731	6.86433	7.68231
	YPL133C	RDS2											-1.35127		3.00391	3.0539	2.97678	3.32995	3.33828	3.87178	3.93061	4.23449
	YLR044C	PDC1							-3.80181					1.75641	9.5822	11.1541	10.8325	8.39912	7.66882	6.79762	6.34607	6.25451
	YLR134W	PDC5									1.6764	6.09035		3.69992	4.72651	8.90299	8.27707	5.23989	5.6375	4.54216	2.97776	2.93835
	YGR087C	PDC6					1.0193		1.39736					-1.80637	2.3674	2.86	2.66719	2.35509	2.08673	2.04009	3.0555	3.26626
	YOL086C	ADH1							-2.88097					3.18077	8.57377	9.11158	9.07778	9.36092	8.46538	7.11696	6.50918	6.25451
	YMR303C	ADH2				-3.90783	-1.71394		-1.33422				-1.10463	-4.65193	4.50411	3.86002	3.03415	3.12399	3.1387	2.65531	5.60386	7.16426
	YMR083W	ADH3					-1.43693		-2.32755						5.08372	5.79903	5.79609	6.93542	6.90742	6.42446	7.17399	6.51407
	YGL256W	ADH4					1.24156		1.2012						3.08943	3.02905	3.25242	3.63675	3.2764	3.06305	2.31708	2.58473
	YBR145W	ADH5													3.1961	4.36271	4.17132	3.94068	3.23755	3.05324	3.44955	3.03331
	YDR277C	MTH1					-1.47952		-2.63428					5.1033	5.65444	5.83001	5.21364	8.79579	9.15429	8.17725	5.2263	5.93746
	YOR047C	STD1					-1.17468						1.6888	2.62694	5.92192	5.57796	4.83234	4.57251	4.79024	3.92929	3.48888	3.45367
Galactose metabolism
	YBR020W	GAL1					1.7618		1.64494						2.00754	1.78541	1.60823	1.30493	1.63993	1.57068	1.54217	1.79214
	YLR081W	GAL2					2.07682		2.53649					1.17777	1.20768	1.54339	1.19887	2.00166	2.96471	1.57068	1.7435	2.06618
	YDR009W	GAL3					1.48963		1.0102			1.71684			1.79296	1.99225	2.03497	2.28065	2.37427	2.37259	2.70091	3.35065
	YPL248C	GAL4					1.78297		1.74199						3.25822	3.32895	3.4803	3.69401	3.92703	4.076	3.85243	4.21758
	YBR018C	GAL7					3.46062							-1.30742	0.652174	0.581522	0.626256	1.22514	1.56321	1.27195	1.69947	2.11268
	YBR019C	GAL10												-2.70537	4.76518	4.35898	4.94737	3.24637	3.37417	4.29174	5.63021	3.57037
	YOL051W	GAL11													5.03031	4.56211	4.69598	4.30497	4.96995	5.20326	5.78906	5.63128
	YNL236W	SIN4													4.2674	4.28931	4.0337	3.44058	3.71563	3.83793	3.52173	3.33001
	YML051W	GAL80					1.20851								2.69386	2.65368	2.78753	4.97822	4.81606	3.94783	3.55696	4.27275
	YER027C	GAL83													3.15186	3.51412	2.9228	3.71355	3.50673	3.23133	2.84259	3.89824
	YMR105C	PGM2							-1.20609					4.16562	5.01945	4.27774	6.56211	10.1774	10.1888	8.72384	6.7525	6.25997
	YNL239W	LAP3													3.12961	3.92444	3.53447	5.14654	4.75397	3.89392	4.32576	4.33063
Hexose transporter
	YHR094C	HXT1					-2.29108				1.6053	2.12486		2.09278	8.64095	8.47436	8.04939	3.7932	4.86326	4.06139	2.89559	3.19788
	YMR011W	HXT2					-2.27311				-1.91717	-1.98382		-1.44662	5.05655	4.09022	3.66283	2.84285	3.02153	3.56189	3.85896	5.62333
	YDR345C	HXT3					-2.54743		-3.22492				3.58943	5.21186	9.91477	10.4387	10.3401	9.31103	9.20362	8.0169	5.52495	5.3655
	YHR092C	HXT4				2.18297	-2.24506				-1.45784		3.56182	4.8363	6.08122	7.60635	9.89732	7.17318	7.41953	6.24556	3.91559	3.7989
	YHR096C	HXT5							-1.57025			1.74224		-1.74563	5.05532	4.37855	5.51534	6.56001	6.19162	5.56706	8.21006	9.0819
	YDR343C	HXT6					-2.40553						-6.93669	1.90902	4.31843	2.18457	2.66707	9.2208	9.05365	7.356	7.42248	5.77116
	YDR342C	HXT7					-1.43297					-2.61932		4.05658	2.98796	2.65368	5.36538	10.1244	9.26729	7.01269	4.73833	5.50016
	YJL214W	HXT8					1.9507		1.17779					3.33026	2.45108	2.61399	3.15157	4.67901	4.44507	3.45427	2.19843	3.16502
	YJL219W	HXT9													1.19661	1.09641	0.747322	1.17957	1.24842	0.886687	1.07528	1.78778
	YFL011W	HXT10				-2.32634	3.70924		2.89922					-2.115	0.860765	0.361267	0.804501	0.497357	0.68232	0.972409	1.07528	2.42239
	YOL156W	HXT11													0.692705	1.04528	0.876752	2.21324	1.90619	1.31893	0.413526	2.27495
	YEL069C	HXT13					1.09957		1.42423					2.34345	1.84157	1.93988	1.48675	2.74264	2.08673	1.93348	1.26848	1.44058
	YNL318C	HXT14				-2.63805	3.67152		4.08031					-4.49602	1.71639	1.04528	1.43119	0.371997	0.806945	1.82651	2.73901	2.89948
	YNR072W	HXT17					2.28536							1.48662	0.652174	0.915782	0.972084	1.12659	0.931364	0.747998	0.51693	0.772811
Transporter
	YGR138C	TPO2											1.42409	5.52505	6.75395	6.46482	5.76648	7.43727	8.19841	6.78473	3.46791	3.71935
	YPR105C	COG4							1.01457				1.31005	1.30469	4.89829	4.71797	5.61119	6.01003	5.62578	5.34588	4.81689	4.74373
	YLR092W	SUL2		1.2566									1.30518	3.35833	4.09463	3.97113	6.55057	6.95945	7.18454	6.00106	4.84357	5.11641
	YHL028W	WSC4					1.77795		1.85048				1.26911	1.38264	2.47405	4.01969	3.94721	2.77683	3.1387	3.04793	1.81402	2.65279
	YGR055W	MUP1					-1.6869		-1.51153				1.22815	2.6653	7.10259	7.01448	7.83402	7.19314	7.04165	6.32816	5.93041	5.976
	YJL192C	SOP4											1.08758	1.79342	4.57168	4.51076	4.74179	5.06244	4.61202	4.52021	3.56734	2.96537
	YOL130W	ALR1											-1.44056	1.64789	4.24508	4.20523	3.49642	5.52262	5.39498	4.87113	3.86334	4.33921
	YHL008C	-					1.79658						-1.75251	2.53131	2.38878	2.16188	2.52771	4.71499	4.47076	3.95837	2.30021	3.6627
	YFL054C	AQY3					1.71307						-1.79537	3.03474	1.9736	1.65196	2.17383	5.73284	5.75228	3.94783	2.45828	3.94649
	YJR121W	ATP2							-3.1005				-1.83326	1.22369	7.08794	6.62638	6.85203	9.34768	8.93789	8.43818	8.78271	8.5633
	YGR238C	KEL2					1.58405						-2.17223	1.75816	3.18414	3.1087	3.62455	5.90018	6.10081	5.38441	4.71678	5.00038
	YJR120W	-				1.61705			-1.41332				-2.19207	1.67465	2.40163	2.43214	1.91936	3.61079	4.28449	3.77371	3.77885	2.31587
	YJR048W	CYC1					-1.31309		-1.78316				-2.2792	2.00334	5.15965	5.55973	4.42545	8.08366	8.1819	8.00614	6.40454	6.04618
	YOR065W	CYT1							-2.35813				-2.30196	1.20054	4.09463	3.92322	4.11171	6.67005	6.16898	5.91301	5.46526	5.8512
	YDR276C	PMP3					-1.24076		-4.29977				-2.7396	1.60584	8.61571	8.0764	6.98748	8.97406	9.42892	9.10002	8.50568	9.35974
	YML120C	NDI1							-2.4382				-2.74953	2.21386	4.26993	4.17578	4.34492	7.84439	7.43784	6.59885	5.82017	6.54496
	YGR289C	MAL11							-2.26187				-3.98096	5.246	6.20709	4.63599	6.95864	10.9761	10.5514	9.14477	7.52891	7.37664
	YBR298C	MAL31							-2.33239				-4.10848	3.61047	5.34607	4.56121	6.06164	8.86721	8.78593	7.5649	5.83189	6.50766
Endocytosis
	YFR022W	ROG3					3.1132		2.52592					3.874	3.34591	3.41665	3.87104	6.72365	6.97584	4.9723	3.48962	3.84104
	YHR016C	YSC84					1.67483						-1.44166	2.77438	1.91587	2.16188	3.16069	5.96319	5.68731	4.23909	2.89559	3.72726
	YGR068C	ART5					1.49251						-3.40148	1.78025	1.69777	1.61763	1.39702	4.76263	5.0094	4.14688	3.40075	3.05637
	YDL146W	LDB17					1.06093		1.74864					1.35543	3.88655	3.56687	4.03813	3.99214	3.73382	3.50612	3.50248	5.74606
	YLR337C	VRP1					3.77516								2.67553	3.07834	3.40274	3.4787	3.86947	3.20262	3.27006	3.78148
	YDR490C	PKH1					1.44533						-3.87856		2.26544	3.38504	3.29094	4.8122	4.24702	3.42459	2.99608	3.6483
	YJL204C	RCY1					1.71184								2.95966	3.04048	3.18209	2.95367	3.23262	3.56879	4.04742	2.7016
	YDR166C	SEC5					1.2378		2.22944						4.69421	4.40679	4.67016	4.77219	4.76424	5.02055	5.59299	4.95054
	YDL091C	UBX3					1.04885								3.23415	3.15469	3.83815	5.38738	4.71332	4.66633	5.60408	5.80198
	YNL032W	SIW14					-1.08758		-1.46918						4.10896	4.30496	4.61078	3.79854	3.72021	4.1314	4.40567	4.33063
	YKL217W	JEN1					-1.54222		-2.38397				-5.43922	-3.09153	5.79954	4.95412	4.29938	6.56209	6.48085	7.82429	9.53503	9.54485
	YBR109C	CMD1					-1.52997		-2.49593						5.5586	5.55973	5.09824	6.60615	5.94011	6.41253	6.55045	6.4094
Glycolysis
	YBR196C	PGI1													7.44304	8.05424	7.82796	8.27984	7.3533	7.17155	6.38972	5.80146
	YMR205C	PFK2					-1.02097								7.47848	7.57037	7.11669	6.88456	6.64561	6.32205	6.3437	5.42406
	YGR240C	PFK1					-1.30927		-1.73157						7.56084	7.42315	7.06967	7.48092	7.42059	6.9634	6.49142	5.7225
	YKL060C	FBA1							-2.59644						9.7586	10.4711	10.2337	10.0897	9.47743	8.7671	8.34996	7.72876
	YDR050C	TPI1							-3.12348						7.89	8.38241	7.86316	7.96835	7.11409	6.80275	5.98892	4.88033
	YJL052W	TDH1							-2.62097					4.45604	8.03304	8.41554	9.66746	11.2693	10.964	8.99344	7.5709	7.01894
	YJR009C	TDH2							-3.25564						9.2258	9.37276	9.18401	6.79866	6.34557	6.48314	5.54456	4.92761
	YGR192C	TDH3							-3.43939						8.58008	9.66863	9.29503	10.3679	9.17584	7.95981	6.69952	7.28512
	YCR012W	PGK1							-2.21223						8.37185	9.0905	9.04004	9.0741	8.27604	7.75567	6.89526	6.21425
	YKL152C	GPM1							-3.07467					2.76006	8.02184	8.65409	8.58416	9.92648	9.30368	7.66283	6.69213	6.07329
	YMR323W	ERR3				-3.31604	1.13043		-1.4477				-3.08699		0.913799	0.858147	1.32494	4.95885	4.28449	3.43539	2.39199	3.24437
	YPL281C	ERR2													0	0	0	0.160478	0.366974	0.1547	0.264592	0
	YOR393W	ERR1													0	0	0	0.497357	0.283606	0.140018	0.0927316	0.10091
	YHR174W	ENO2							-3.66254					1.44824	7.97064	9.46163	8.99212	6.76519	6.22064	5.38755	4.37506	4.53866
	YGR254W	ENO1							-3.15491					2.05553	7.10342	7.86753	8.89389	9.51355	8.84355	7.2944	6.8197	6.17139
	YOR347C	PYK2							-3.49377				-4.06717	1.41558	7.32056	6.60552	5.26539	6.36365	6.63106	6.30666	6.38714	7.53151
	YAL038W	CDC19							-3.30636					2.16838	8.42034	9.31722	8.7483	9.53349	8.7077	7.15813	5.93656	7.04189
Tricarboxilic acids (TCA) cycle
	YNR001C	CIT1					-1.9553		-2.33629				-2.3301		7.12217	6.5256	6.86599	10.1676	10.1949	10.0846	9.46416	8.74279
	YCR005C	CIT2					-2.12048		-2.37438						7.89891	8.39574	8.19158	10.1002	9.63613	8.75051	10.4325	9.32824
	YPR001W	CIT3				-2.83319							-2.78087	-3.90493	3.7194	3.16073	2.73218	4.43171	3.97638	4.7525	5.52008	6.57519
	YLR304C	ACO1					-1.76313		-2.1955				-2.25801		7.04402	6.52892	6.03928	9.29865	9.24003	9.66727	8.32821	8.25132
	YJL200C	ACO2												-2.39173	5.96722	5.89672	4.24161	2.81953	3.51765	4.07439	4.24219	3.00989
	YNL037C	IDH1					-1.05529		-2.21311				-2.16704	2.33063	5.21456	4.94086	5.2369	8.17213	8.22335	8.10004	6.03966	6.54269
	YOR136W	IDH2					-1.83681		-2.24852				-1.66727	2.71827	5.77411	5.11037	5.31777	9.18081	9.93816	9.03215	6.48495	6.64625
	YDR148C	KGD2					-1.09525		-2.11521				-2.19718		5.35938	4.83371	5.34945	7.84915	7.81172	7.70982	7.68507	6.80635
	YIL125W	KGD1							-2.01438				-2.24849		6.51238	6.02481	6.11425	8.51812	8.29453	8.80077	8.95235	8.54498
	YFL018C	LPD1							-2.04568						4.4093	4.83729	5.1464	6.3165	5.38708	5.75869	5.62575	5.89401
	YGR244C	LSC2					-1.66806		-1.88979				-1.43423		6.13301	4.83012	5.03926	6.08401	5.70123	6.08764	6.28533	6.1408
	YOR142W	LSC1					-1.10638		-1.22099						5.00953	4.96431	4.8649	5.59352	5.48571	5.69077	5.7247	5.45692
	YPL262W	FUM1											-2.60146		4.66359	4.14288	4.29324	6.32885	6.12834	6.93274	6.04846	6.0547
	YKL085W	MDH1					-1.31765		-2.10844				-2.20164	1.45818	4.30162	4.37262	4.75972	7.15675	7.44896	7.2818	5.5555	5.92136
	YOL126C	MDH2					-1.16713		-1.73698				-2.46183	-2.066	3.43189	2.74224	2.17383	3.69345	4.01033	5.0992	4.73114	6.36769
	YDL078C	MDH3							-1.94639				-1.95903		4.12002	4.4289	4.90195	7.35305	6.50216	5.98825	5.44318	6.12422
	YKL029C	MAE1					-1.26733		-1.50264					-2.76186	6.00072	7.01764	5.46257	2.41199	2.70116	3.2634	3.60946	3.22214
Gluconeogenesis pathway specific genes
	YGL062W	PYC1					-1.31593		-2.71274				-2.13175	-1.47612	6.72167	6.38821	6.19065	7.00773	7.21276	7.72783	9.69028	8.5082
	YBR218C	PYC2					-1.26413		-3.60435						6.96223	7.55028	6.84144	6.83863	7.02452	7.077	6.96974	8.00094
	YKR097W	PCK1					-1.67994		-2.28705				-3.41516	-5.84975	5.89602	5.13479	3.39112	3.20526	4.40423	7.47683	8.7575	9.7112
	YLR377C	FBP1							-2.15211				-3.85309	-4.46596	3.88655	3.35326	2.80164	2.42834	3.05444	4.99772	6.54683	6.64232
Glycogen degradation
	YPR160W	GPH1							-1.80913					4.96752	4.34602	3.87463	6.48945	11.3903	11.0628	9.32693	7.21895	6.99915
	YPR184W	GDB1					1.11171						-2.16406	3.33189	3.82225	3.34319	4.78182	9.26007	9.61628	7.51265	6.35261	7.31299
	YIL099W	SGA1					2.0181								1.25502	1.35626	1.45745	2.52209	2.33908	1.88122	1.11222	2.06618
	YCL040W	GLK1							-2.68891					3.20953	2.67175	4.09022	6.11085	9.69827	7.17896	5.15984	4.16352	6.81099
	YGL253W	HXK2					-1.66293		-2.23726					2.4529	7.19502	7.25158	7.26724	6.38246	6.118	5.75416	4.43606	4.30779
	YFR053C	HXK1							-2.34135					5.38985	3.93095	3.59483	6.77371	10.3325	9.88226	8.09662	6.19836	6.41387
	YKL127W	PGM1													3.8055	4.04091	3.70933	3.43356	3.40451	3.27188	3.08432	4.15489
	YMR105C	PGM2							-1.20609					4.16562	5.01945	4.27774	6.56211	10.1774	10.1888	8.72384	6.7525	6.25997
	YOR317W	FAA1												2.35148	6.4826	6.27554	6.53309	9.09816	8.56026	7.74748	6.58696	8.5157
	YMR246W	FAA4					-1.55731							-2.82964	5.91547	6.387	6.0072	3.36386	4.3683	4.83028	4.49033	6.55497
	YIL009W	FAA3										-1.01297			4.89785	4.45195	4.83905	3.39243	3.87277	4.433	3.82287	4.06364
	YER015W	FAA2				-2.1767							-1.50747	-2.49086	3.54947	2.87021	2.53813	3.90147	3.8446	4.37895	4.95915	5.65773
	YGL205W	POX1				-2.06068							-1.90927	-5.03256	3.6663	2.95182	2.32177	2.38322	2.86785	4.11329	5.66743	6.89029
	YKR009C	FOX2				-1.83399	1.15068						-1.7336	-2.26775	4.51273	3.93786	4.55238	5.12334	5.05435	4.75366	5.99554	7.43156
	YIL160C	POT1				-2.61246	2.05986		1.55883				-3.32508	-4.7801	2.00163	1.67738	1.03231	1.7309	1.29174	1.57068	3.96602	6.11369
	YLR174W	IDP2					-1.05507		-2.22122				-3.48519	-2.92665	4.62831	4.32237	3.49107	4.56626	5.24224	7.19348	7.45532	7.07307
	YMR170C	ALD2												2.76356	3.38571	3.55821	3.64286	6.30981	6.716	5.16704	4.03543	4.13676
	YMR169C	ALD3					-1.40075		-1.51926					6.12886	3.9881	3.59483	4.85451	9.24689	8.61812	7.0636	5.02388	5.28405
Glycogen biosynthesis
	YJL137C	GLG2							-1.52377				-2.19748		3.28338	3.06617	3.33546	5.2992	4.95991	4.70631	4.69266	4.98065
	YKR058W	GLG1				-1.5027							-1.29075		4.58644	3.57548	3.74337	5.78994	5.40171	4.98267	4.63927	4.78602
	YLR258W	GSY2					1.73715						-1.42877	3.66349	3.08407	2.84923	4.19127	8.45407	8.22275	6.25948	5.03706	6.36854
	YFR015C	GSY1									-1.86186		-1.12579	4.81629	2.79327	3.26967	3.90353	8.34859	8.22773	6.95068	4.09727	4.778
	YEL011W	GLC3							-1.33992				-1.52138	1.53576	4.43606	4.51534	5.77641	9.0632	8.75255	8.10613	7.68641	7.32584
Reactive Oxygen Species (ROS) degradation
	YJR104C	SOD1							-2.7955						3.55894	5.57491	5.95301	8.55518	6.80721	5.88372	4.94305	6.85138
	YHR008C	SOD2							-1.01217						4.1345	4.71212	5.1393	6.86345	5.9792	5.95046	5.59264	5.87024
	YIR038C	GTT1							-1.16594				-1.63282		2.20815	2.44174	2.54848	4.51906	4.59524	4.06725	4.1449	4.77078
	YKL026C	GPX1												1.72852	4.66748	4.10887	4.84824	8.27072	8.49165	7.95375	8.50715	7.11685
	YBR244W	GPX2													4.0312	4.11504	4.41135	4.09633	3.81289	4.09364	4.52409	10.6708
	YNL229C	URE2												-1.37855	4.02398	3.86002	4.417	3.43229	3.50124	4.51164	4.97404	4.13506
	YGR088W	CTT1												5.31161	4.2546	4.90506	3.95889	9.81447	9.7201	7.61031	5.51659	5.58338
	YDR256C	CTA1											-2.0906	-3.10923	3.90892	3.31252	2.62816	4.43171	3.94737	4.13605	5.96367	8.38998
Heat Shock Proteins (HSP)
	YCR021C	HSP30				-2.24364							-4.01355	6.2959	7.55143	5.2954	5.50631	14.1076	12.9764	11.6008	8.13181	7.81433
	YER103W	SSA4				-1.36675							-1.84774	5.98111	3.65911	3.45936	4.79056	10.8448	10.2169	9.22104	5.6721	6.84586
	YDR171W	HSP42							-1.93913				-1.60652	4.08001	4.98466	4.25559	6.00212	10.2742	10.0887	8.88173	6.83154	7.54589
	YBR072W	HSP26							-2.35728				-2.00817	4.03281	3.32826	3.88188	7.20506	12.497	12.1822	10.4303	8.098	8.57638
	YDR533C	HSP31					1.0239							3.30691	4.18158	4.87265	5.0606	8.43245	7.78076	6.45669	5.07677	5.69186
	YLL026W	HSP104					-1.34495		-1.92361					3.22257	7.73895	6.94488	8.32053	12.5171	12.0938	11.1239	9.47986	9.2939
	YLL024C	SSA2							-3.04682					3.09054	7.43871	7.74497	7.1981	8.18682	7.44251	7.56411	4.85866	5.88802
	YAL005C	SSA1					-1.83483		-2.63291					3.01764	7.48411	7.15766	8.24817	11.048	10.409	9.37936	7.33294	7.96332
	YOR020C	HSP10												2.93682	8.56734	9.0284	9.78343	11.7286	10.6552	9.99837	9.62464	8.51887
	YPL240C	HSP82					-1.98093		-1.95596					2.84824	7.79458	7.07706	7.76904	10.927	10.566	10.1082	8.71262	8.15079
	YNL007C	SIS1					-1.70625							2.76087	7.54999	7.28171	7.2326	9.69717	9.92691	8.68533	7.85706	6.7482
	YDR258C	HSP78							-1.7819					2.71333	5.65292	5.12566	6.60364	10.3087	9.85213	9.01853	8.15684	7.49551
	YJL034W	KAR2							-1.86471					2.06992	6.4826	6.94144	7.22278	8.27481	8.00992	7.74314	6.98002	7.28709
	YGR254W	ENO1							-3.15491					2.05553	7.10342	7.86753	8.89389	9.51355	8.84355	7.2944	6.8197	6.17139
	YLR259C	HSP60							-2.57732					2.0339	5.33235	5.65402	6.16289	8.01808	7.79265	7.03652	5.95637	6.84716
	YOR027W	STI1					-1.19553		-2.14487				-1.7322	1.91293	5.52085	5.71388	5.87069	8.69055	8.4944	7.85301	6.35202	6.9861
	YJR045C	SSC1							-2.38408				-1.38628	1.7559	6.22987	5.93568	6.61345	8.17766	8.25348	7.97882	6.81745	7.61691
	YMR186W	HSC82					-1.81753		-2.62092					1.61272	8.23114	8.21197	7.99144	10.2324	9.75428	9.64224	8.66879	7.75751
	YNL064C	YDJ1					-1.55514		-1.2898					1.27899	6.25013	5.87944	5.2423	6.41782	6.64261	6.5266	5.30554	5.5346
	YBL075C	SSA3				-4.03181	2.91809		1.01056				-2.80132	-2.11297	3.19631	2.67659	2.97678	5.25408	4.98888	4.76878	4.69204	6.3853
Aldehyde reductase
	YCL026C-B	HBN1					2.87449		1.77354			2.47318		4.80438	2.69371	3.76129	5.11626	5.48386	4.8288	3.38562	2.56028	2.51329
	YDL124W	-							-1.92324			1.80779		2.98626	6.13584	6.98161	8.25672	9.56006	9.37666	8.03351	6.74621	7.31994
	YDR541C	-									2.16639	1.93432	1.70847		4.12194	3.83036	3.82017	2.53469	2.76403	2.65991	2.08847	1.98929
	YLR134W	PDC5									1.6764	6.09035		3.69992	4.72651	8.90299	8.27707	5.23989	5.6375	4.54216	2.97776	2.93835
	YML131W	-					-1.09778		-2.05245		1.13689	2.35278		2.84047	5.62455	6.44846	7.85278	10.5005	9.43146	8.24453	7.63571	7.85018
	YMR318C	ADH6					-1.46385		-1.20029			1.12816	1.34372	1.06293	5.62136	6.01535	5.73231	4.69084	4.97111	4.38691	3.81169	3.97301
	YNL134C	-							-1.86284		1.34956	1.09369		2.00601	4.71677	5.4352	6.07703	6.81226	6.50089	5.67167	4.64763	6.4161
	YNL274C	GOR1					1.67853					1.0535		3.04739	4.20093	4.72958	6.23056	7.76531	7.36389	6.11735	5.15446	4.49574
	YOL151W	GRE2					-1.59985		-2.65476		1.35193	3.06142		4.67645	6.46804	6.69343	7.54802	9.09382	8.7898	7.25645	5.58143	6.05921
	YOR120W	GCY1							-2.18361			2.0296		3.06602	4.00204	5.1737	6.76984	9.67082	8.62087	7.39145	6.72672	5.45258
	YPL171C	OYE3							-1.6761			1.51737		3.90049	4.78749	5.61296	6.38314	7.57126	7.34999	6.01627	4.87406	5.30399
Ribosomal proteins
	YJL190C	RPS22A							-2.57429				3.99941		12.6382	12.9409	11.4883	6.69126	7.80659	9.13812	6.97916	4.91202
	YGR034W	RPL26B					-2.45808		-2.77029				3.52367		12.8966	12.6736	11.0769	7.45768	8.09158	9.97094	8.13232	5.93697
	YLR167W	RPS31											3.44984		14.42	14.4565	13.3007	10.4155	10.2695	11.2966	9.75252	7.43537
	YLR325C	RPL38					-3.10886		-2.61241				3.44919		13.8878	12.6839	12.2116	9.2591	9.6474	10.6896	9.85686	6.64127
	YHR010W	RPL27A							-2.08375				3.42841		10.7993	11.7742	10.8573	8.01902	7.59488	8.62286	6.90467	5.94317
	YDR447C	RPS17B					-2.87345		-2.63807				3.40988		11.6795	11.1355	9.91002	6.77904	7.36904	9.03981	7.89968	4.43106
	YOR293W	RPS10A							-2.63329				3.29815		14.2789	13.2937	12.5876	8.15075	8.72697	10.5544	9.26635	7.20979
	YDL191W	RPL35A					-3.08367		-2.70813				3.1725		11.5321	11.2605	10.4438	8.23915	7.99057	9.04937	8.03635	5.79686
	YFR032C-A	RPL29					-3.00333		-2.32013				3.02166		10.1612	10.5636	9.96897	6.41762	6.37301	7.21443	5.44429	3.87268
	YOL120C	RPL18A							-2.4938				2.95831	1.71162	8.85209	9.1224	8.73673	6.34642	6.12945	6.23367	4.82149	3.88658
	YHR021C	RPS27B					-2.98353		-2.52592				2.9172		13.4531	12.9621	11.2684	8.8071	9.10266	10.2741	8.82843	7.86107
	YOR096W	RPS7A					-2.40931		-2.5153				2.83588		9.60476	10.3139	9.49128	7.33982	6.97541	8.00233	6.57762	4.9106
	YKR057W	RPS21A					-2.79339		-2.38268				2.80871		11.2299	11.5968	10.0076	6.21169	6.6644	7.93286	6.26378	5.9245
	YMR143W	RPS16A							-2.61052				2.79503		11.2262	10.9476	9.85767	7.84011	7.36579	8.55415	7.52687	5.22735
	YLR388W	RPS29A					-3.08175		-2.63724				2.79071		12.5035	11.2679	10.9032	6.82298	8.07352	9.28919	7.09636	5.61472
	YER117W	RPL23B					-2.60329		-2.60086				2.7703		10.7124	11.5241	10.0991	7.68679	7.36389	8.32256	6.77444	5.8506
	YPL198W	RPL7B					-1.87262		-1.26337				2.765		6.96301	6.98004	6.09002	3.3305	4.0377	4.70255	3.64942	2.72344
	YHR141C	RPL42B					-3.09173		-2.13747				2.75791		12.0296	12.3799	10.4915	9.08906	8.83667	9.48545	8.25289	5.57736
	YML026C	RPS18B					-2.42559		-2.82521				2.67723		10.4596	10.3394	9.03521	7.35233	7.05613	8.23773	6.92868	4.60921
	YJR094W-A	RPL43B					-3.2972		-2.36583				2.64585		10.9445	10.6737	8.91155	6.86083	7.23399	8.81712	8.03073	4.88485
	YPR102C	RPL11A							-2.6999				2.61066		10.0534	10.5687	8.51461	6.8842	6.69699	7.91131	6.81697	4.59354
	YJL136C	RPS21B							-2.57339				2.60098	1.5231	10.1295	10.4605	9.37941	7.95135	7.71311	7.81815	6.61826	4.68805
	YGL030W	RPL30					-4.41633		-2.75092				2.57951		13.3607	13.0408	10.6821	8.70046	9.38733	10.6196	9.5193	6.92202
	YDR471W	RPL27B							-2.43325				2.53606		9.2185	9.69715	8.63696	5.95354	5.66524	6.93274	5.58576	4.48303
	YDL136W	RPL35B					-2.47619		-2.84375				2.51704		10.6753	10.1728	9.20489	6.97528	6.76628	7.8368	7.22585	6.21695
	YGL103W	RPL28					-2.45161		-2.66833				2.49387	1.52143	10.0112	11.68	10.0373	9.03708	7.94851	8.21922	6.80923	6.04975
	YPR132W	RPS23B					-2.53208		-2.72561				2.48869		11.0501	11.3603	10.163	8.36313	7.91493	8.81531	7.8524	6.82468
	YLR367W	RPS22B							-2.40273				2.42752		9.83719	9.92504	8.72895	6.75381	6.72328	8.31206	7.05903	4.75725
	YKR094C	RPL40B							-2.89143				2.38379		11.4026	11.0616	9.70249	7.76865	7.7531	9.12633	8.32896	6.35234
	YML063W	RPS1B					-3.11722		-2.79141				2.38332		12.4012	12.6021	10.1986	8.18656	8.36585	10.1081	8.92956	6.1067
	YOR312C	RPL20B							-3.20325				2.33773		11.5794	11.4107	10.1202	8.94769	8.77073	9.35388	7.99698	6.27951
	YNL162W	RPL42A					-3.51438		-2.88089				2.27601		10.7065	11.2044	8.86315	6.47622	7.05569	8.51406	7.54785	4.73599
	YJL191W	RPS14B					-1.5416		-1.74455				2.2402		6.46536	6.82625	6.28129	4.1847	4.25648	4.41615	3.21756	2.97869
	YGL031C	RPL24A					-3.13751		-3.02465				2.18367		10.3526	10.509	8.73665	6.8264	7.04905	8.47329	7.36635	5.63209
	YOR167C	RPS28A					-2.83506		-3.00754				2.16762		11.6898	11.7484	10.0737	7.20548	7.56485	9.00588	7.85168	7.39864
	YGL135W	RPL1B					-2.83468		-3.14436				2.16278	1.60399	9.76009	10.2773	8.70448	8.46201	7.80893	8.24717	7.10039	5.09724
	YFL034C-A	RPL22B					-2.04081		-1.75182				2.15222		8.83941	8.07336	6.79899	4.45809	5.24037	6.92363	5.69727	3.14152
	YPL090C	RPS6A					-2.62607		-2.85311				2.10118		8.94212	9.66133	7.95774	6.71933	5.83669	7.19593	6.06456	4.64767
	YPL081W	RPS9A					-1.98663						2.09251	1.46875	5.97412	6.44293	5.48334	4.91407	4.68908	5.28239	4.05301	2.73742
	YOR369C	RPS12					-3.3136		-2.54484				2.07723	1.12572	9.70131	10.9049	8.99912	8.42206	7.15133	8.02507	6.88453	5.63401
	YOR234C	RPL33B					-2.66707		-2.68627				2.03756		10.7429	10.5827	8.63376	5.59973	6.39203	8.25521	7.43968	5.92763
	YLR406C	RPL31B							-2.37184				2.01087		8.44126	8.64355	7.09605	5.68498	6.07052	6.8734	5.95925	4.24293
	YGR085C	RPL11B							-2.73491				2.01086		9.48182	9.21591	7.83287	6.09188	6.19935	7.46492	6.75692	4.49151
	YPL079W	RPL21B					-2.41724		-2.50878				1.99834		8.36471	9.36227	7.96956	6.12181	5.40846	6.38788	5.27496	4.43106
	YLR441C	RPS1A					-2.04632		-2.6602				1.9433		10.1134	10.4022	8.67226	8.14041	7.4936	8.47605	7.68429	5.84399
	YBR191W	RPL21A					-1.7676		-2.61631				1.92431		8.31676	9.35505	7.69427	6.38512	5.70983	6.76271	5.19689	4.06631
	YDL075W	RPL31A					-2.49753		-2.36253				1.90708		10.0154	10.2591	8.62293	6.85701	6.96122	8.2632	6.7752	4.78512
	YER074W	RPS24A					-2.82049		-2.12944				1.904		8.81451	9.78269	7.90965	5.84925	5.82303	7.04706	5.43584	4.58295
	YLR264W	RPS28B					-2.98057		-2.60942				1.87612		7.3113	7.30907	6.44508	3.56762	4.09324	5.79738	3.17518	2.77998
	YDR450W	RPS18A					-2.3538		-2.77188				1.85879		9.58081	10.0194	8.3952	7.24246	7.20162	8.14415	6.80812	6.16487
	YNL067W	RPL9B					-2.14764		-2.67034				1.85102		8.59691	9.57205	8.2773	7.9846	6.81363	7.83791	7.03015	5.46771
	YMR194W	RPL36A					-2.74864		-2.07588				1.7659		8.95167	8.61826	6.8405	5.38839	6.12834	6.85164	6.02636	4.10047
	YPL220W	RPL1A					-2.83532		-3.15852				1.74685		9.32775	9.35802	7.99495	7.05	6.15899	7.25592	6.29895	5.30535
	YGL147C	RPL9A							-2.68673				1.74372	2.5068	9.37375	10.6093	7.93524	7.17495	6.22192	6.62721	4.86839	3.87591
	YGR027C	RPS25A					-3.14506		-2.6193				1.72904		10.344	10.7034	9.02883	8.05907	8.11409	8.85482	7.99195	6.29655
	YER102W	RPS8B					-2.01394		-2.67456				1.63297		8.49971	8.89248	6.95154	5.16362	5.94166	6.78064	5.20152	3.52606
	YPL143W	RPL33A					-2.21925		-2.60272				1.61069		8.79713	9.81667	7.986	6.41327	6.45412	7.32222	6.11207	4.86236
	YML024W	RPS17A					-3.19645		-2.89521				1.60857		12.066	12.3179	9.72654	8.19774	8.69122	10.2044	9.3392	6.56418
	YML073C	RPL6A					-1.52458		-2.09822				1.58697		7.55876	7.24306	6.79015	5.2259	5.41646	5.86198	4.82705	3.86617
	YBR181C	RPS6B							-3.06121				1.54348		9.10692	10.1682	7.85934	6.82707	6.3903	7.44397	6.46531	4.81921
	YOL127W	RPL25					-3.3879		-3.05117				1.54093	1.84363	11.6926	11.7384	9.36363	9.41272	9.70181	9.93561	8.66195	6.71214
	YLR344W	RPL26A							-2.7846				1.4646		9.50648	9.33381	7.75854	6.05804	6.21912	7.14145	6.12756	4.43106
	YIL052C	RPL34B							-2.22241				1.45896		10.2088	10.2595	8.10354	7.3653	7.75239	8.16449	7.119	6.4359
	YOL121C	RPS19A					-2.13225		-2.65008				1.37772		6.98011	7.89487	6.26954	4.56312	4.56467	5.69865	4.31488	3.66273
	YNL301C	RPL18B					-2.18267						1.37448		6.02625	6.11345	4.97913	3.28544	3.61161	4.0818	3.33558	2.8831
	YHL001W	RPL14B					-1.84429		-1.78385				1.35537		6.14719	6.27002	5.52909	4.21769	4.57851	4.67556	3.9602	3.57835
	YER056C-A	RPL34A							-2.64773				1.34643		7.62196	7.79245	6.73685	5.94874	6.03701	6.43299	4.84263	4.42648
	YLR333C	RPS25B					-2.60929		-2.49424				1.26689		9.08778	9.22312	7.04342	6.20325	6.39948	7.15257	6.38775	5.92293
	YBL087C	RPL23A							-2.51796				1.26655		5.99888	7.63904	6.25493	4.92414	4.65013	4.73232	3.48148	4.57852
	YDR257C	RKM4							2.01591				1.20213		3.35727	3.43648	3.4475	4.19296	3.94162	4.19584	3.34944	2.86072
	YNL096C	RPS7B											1.1412		6.39979	5.78054	5.50415	3.86118	4.56014	4.9487	4.22864	3.18814
	YKR006C	MRPL13							-1.25786				-1.39423		3.17016	3.4961	3.28613	4.58494	3.95928	4.45102	4.4744	4.26733
	Q0140	VAR1					2.85739							3.5583	4.53046	2.93853	5.99056	6.9841	6.96267	5.40181	5.48268	6.52464
	YHL015W	RPS20							-2.52532					2.75775	11.5182	11.5401	10.1423	10.627	10.2051	9.7982	8.35699	6.11358
	YOR063W	RPL3							-2.01543					2.42982	8.35287	8.62036	8.11383	8.7534	8.19503	7.4189	5.52598	5.63477
	YDR347W	MRP1				1.28629								2.12434	3.70069	3.98385	4.18433	5.46676	5.32325	4.70127	4.19732	4.071
	YLR029C	RPL15A					-2.2606		-2.97145					1.7846	9.29999	9.97023	8.08748	9.59439	8.88531	8.4478	6.96496	6.69976
	YDL081C	RPP1A					-1.64436		-2.00322					1.76783	8.02658	8.22502	7.11845	6.90241	5.96628	6.00615	4.9175	3.91912
	YKL138C	MRPL31					-1.24193		-1.68877					1.76034	3.87144	3.42167	3.99988	4.47186	4.79349	4.53509	4.23122	4.80075
	YNL185C	MRPL19					-1.63332		-1.48541					1.75995	4.00209	3.81239	3.95204	3.74971	3.68688	3.37997	2.68594	3.05637
	YDR237W	MRPL7							-1.44412					1.74633	4.35852	4.60149	4.71965	6.13001	5.58698	5.42794	5.54866	3.96421
	YGR165W	MRPS35					3.17983		3.96705					1.7378	4.54668	4.39845	4.40766	6.28777	5.45508	5.14377	5.44348	4.06681
	YLR439W	MRPL4					1.08603							1.68647	1.3584	1.65196	1.89324	3.09388	2.45865	1.68132	1.15586	2.77993
	YCR031C	RPS14A							-2.84219					1.67245	7.80505	8.67167	7.02607	6.90331	6.52848	6.40339	5.10474	4.87063
	YLR075W	RPL10					-2.19542		-3.05451					1.66101	9.15545	10.1189	9.37468	9.58431	8.12543	8.44264	7.4242	8.59464
	YKL156W	RPS27A							-2.97047					1.63553	8.46312	8.30257	7.52281	7.12605	7.33779	7.60899	6.52539	8.0264
	YML025C	YML6					1.10113		1.03435					1.61412	3.15702	3.14267	3.41104	4.23395	4.32854	3.97923	3.86334	3.6461
	YGL129C	RSM23							-1.05256					1.61243	4.76926	4.68652	5.18424	6.16152	5.37175	5.30941	5.57449	4.35166
	YHR147C	MRPL6					-1.27778		-2.12257					1.61204	4.8524	4.76011	5.49006	6.86671	6.07854	5.88979	5.97581	4.98757
	YJR113C	RSM7												1.60478	1.7518	2.76877	3.02677	4.51906	3.1489	2.20121	1.9834	2.81009
	YIL093C	RSM25												1.58099	3.47565	4.54468	3.98959	4.81595	3.81828	3.58929	3.35443	3.63305
	YGR084C	MRP13												1.56313	3.94545	4.08377	4.5356	5.25747	4.95327	4.87549	4.53852	3.75298
	YBR122C	MRPL36												1.48951	5.50514	5.70606	5.55085	6.57604	5.74561	5.79591	6.39663	5.3064
	YER050C	RSM18												1.47853	5.28113	4.33256	5.82191	6.88291	6.56511	6.44131	6.57805	6.83694
	YDR116C	MRPL1												1.45661	2.81803	3.03047	3.40181	4.30975	3.95928	3.77967	3.47991	2.60204
	YBR189W	RPS9B							-2.69919					1.43571	7.92698	8.544	6.63554	6.05862	5.87736	6.2648	4.91859	3.47806
	YJR101W	RSM26					-1.03414		-1.71416					1.41017	4.32953	4.81202	4.77962	5.61843	4.96661	5.21364	5.36017	4.29716
	YHL004W	MRP4												1.39813	3.7362	3.66943	4.08248	4.27381	4.31197	3.63601	3.5874	3.79942
	YPL173W	MRPL40					2.22044		2.72044					1.37137	3.00391	3.02974	3.34437	4.26412	4.2375	4.10792	4.05897	3.72726
	YLR061W	RPL22A							-2.03264					1.34812	7.63896	9.15816	7.30884	5.29533	5.22025	5.59097	3.81464	2.92465
	YDL202W	MRPL11				1.18753								1.32728	3.81312	3.46863	4.26726	4.42661	4.19385	3.98955	3.58547	2.81009
	YJR145C	RPS4A							-3.26085					1.31684	7.2176	7.86293	6.91463	6.07506	5.81924	5.80908	4.37966	4.31571
	YDR322W	MRPL35												1.29256	3.65466	3.31252	3.24881	4.82121	4.65718	4.63381	5.08582	3.82133
	YNL284C	MRPL10							-1.85693					1.22852	4.43323	4.4307	5.06937	6.10358	5.60288	5.34801	5.17984	4.83596
	YNL252C	MRPL17												1.13868	3.8055	3.32076	4.09572	4.27182	4.06916	4.1314	4.31136	3.47806
	YLR340W	RPP0							-2.83854					1.13068	7.65015	8.0745	7.47297	6.3384	6.72392	6.33929	5.27462	4.94558
	YEL050C	RML2												1.12594	3.74529	3.94452	4.37971	4.67777	4.22903	4.04995	3.6267	3.9424
	YDR337W	MRPS28												1.06326	4.02952	3.96613	4.76519	5.33262	4.78247	4.90081	5.28881	4.27568
	YNL137C	NAM9							-1.59351					1.03111	4.5667	4.50599	4.59352	6.00877	5.73546	5.77303	5.89531	5.83847
	YIL018W	RPL2B							-3.17584						6.82044	8.22283	6.66443	5.59345	4.65451	5.25699	3.69813	4.21764
	YLL045C	RPL8B							-2.94157						7.39626	8.45525	6.14209	5.78877	5.19383	5.58758	4.41541	3.78185
	YJR123W	RPS5							-2.85752						8.55675	8.72003	7.71493	6.6679	6.57629	6.71687	5.46334	4.93012
	YBR048W	RPS11B							-2.85702						5.99775	6.26587	5.33497	4.30282	4.45938	4.27328	3.10134	2.9496
	YBL027W	RPL19B							-2.8484						8.08759	8.7498	7.46749	7.07003	6.44934	7.65519	5.59607	5.28704
	YBL072C	RPS8A					-2.17272		-2.84205						7.8009	8.23214	6.89672	6.46796	6.26059	6.29006	4.98553	4.41332
	YNL178W	RPS3					-2.70104		-2.82796						10.2854	11.0173	8.44967	8.12819	7.41953	8.4005	7.55006	5.45475
	YDR012W	RPL4B							-2.81016						4.52564	5.2259	4.7436	4.86012	3.99247	3.43929	2.50597	3.22336
	YFR049W	YMR31					-1.75475		-2.80262						3.58766	4.33763	4.28088	6.62347	5.91045	6.34734	6.74304	5.36997
	YKL006W	RPL14A					-2.2376		-2.78825						7.98419	9.55463	7.28298	5.05129	4.78529	6.03008	4.16583	3.62931
	YHR203C	RPS4B							-2.78126						7.02793	7.04109	6.49579	5.24809	5.29369	5.3856	4.0934	4.18658
	YGR148C	RPL24B							-2.76902						7.68032	7.7593	6.38065	6.49043	5.74337	6.14184	5.32648	4.44409
	YDL083C	RPS16B					-1.68876		-2.76751						8.33547	8.75407	7.60275	5.77384	5.68568	6.08163	4.98553	4.46592
	YGR118W	RPS23A					-1.79903		-2.76461						9.81348	10.2007	9.20853	7.78564	7.17728	7.66122	7.2676	5.32787
	YDR418W	RPL12B							-2.76245						7.95885	8.98241	6.6064	6.48463	6.05598	6.53864	5.37022	4.31537
	YGL189C	RPS26A							-2.76069						8.37386	8.97144	7.49864	7.19333	7.3784	7.59857	5.80397	5.17828
	YLR185W	RPL37A							-2.74955						7.48473	7.72538	6.62936	5.00452	5.65283	6.02131	4.44235	3.72943
	YIL069C	RPS24B							-2.73997						8.21815	7.98566	6.23241	5.87982	6.13837	6.64036	5.61396	4.38206
	YDR064W	RPS13					-2.95946		-2.71637						8.34275	9.01264	7.06846	5.48831	5.93142	7.23926	5.66794	4.25096
	YDR500C	RPL37B					-2.88039		-2.71513						9.2356	9.76445	6.94749	6.66713	6.63658	7.55538	6.8007	5.01014
	YNL069C	RPL16B					-1.60771		-2.6921						7.27685	7.43502	5.99694	5.485	5.44552	5.91572	4.36199	3.17662
	YIL148W	RPL40A					-3.04118		-2.65271						13.1201	13.0845	12.3702	9.23553	9.1802	10.6514	9.63766	7.4425
	YPR043W	RPL43A							-2.62049						7.26763	8.58905	7.38229	5.66588	5.47636	5.67647	3.46698	4.53169
	YBL092W	RPL32							-2.57861						8.35827	9.15583	7.31711	7.25392	7.02839	7.58842	6.02946	5.72792
	YEL054C	RPL12A							-2.54733						6.572	6.63258	5.3967	4.79038	5.09136	5.22896	3.9892	3.68725
	YHL033C	RPL8A							-2.5459						5.47368	6.49416	5.56461	4.35781	4.15376	4.56304	3.30403	3.15332
	YJL177W	RPL17B							-2.51767						6.71534	6.66823	5.65118	4.33538	4.94981	5.31557	3.9996	3.31958
	YBR084C-A	RPL19A							-2.51667						7.77999	8.08018	7.17297	7.14064	6.39352	7.37677	5.51863	5.24625
	YDL061C	RPS29B					-1.89815		-2.49822						6.45332	6.4398	5.50846	4.04329	4.33031	4.81876	4.05301	3.58644
	YMR242C	RPL20A							-2.4682						8.9438	9.48681	6.88762	6.64186	6.24276	7.04829	5.90633	4.63624
	YPL249C-A	RPL36B							-2.46334						6.46537	7.53881	6.06245	5.3164	5.27286	5.52512	4.71904	4.80109
	YBR031W	RPL4A							-2.45187						5.57781	6.01375	5.41004	5.25607	4.77057	4.41397	2.77444	3.42065
	YKL167C	MRP49					-1.51053		-2.44178						4.9752	3.96432	4.76417	5.0458	5.54981	5.97792	6.38772	5.33967
	YFR031C-A	RPL2A							-2.4057						6.68046	7.06609	6.28092	5.38359	4.58222	4.56649	3.2131	3.09335
	YGR214W	RPS0A							-2.39388						6.48786	7.78133	6.1974	4.91156	4.34066	5.17574	3.8322	3.91219
	YPL131W	RPL5							-2.34301						7.59347	7.27723	6.45273	6.29245	5.97691	5.82213	4.56709	4.67174
	YCR071C	IMG2							-2.29555						3.3542	3.07986	3.74628	3.61209	3.72656	3.82444	4.24724	4.59354
	YLR312W-A	MRPL15							-2.22829						5.15154	4.96726	5.56843	6.36897	5.43349	5.79952	5.86711	4.42665
	YOL039W	RPP2A							-2.21309						6.27316	6.54307	5.23712	4.62456	4.26661	4.17273	2.78431	2.33833
	YER131W	RPS26B							-2.20563						9.62743	9.5564	6.77862	5.49856	6.0178	7.28239	5.92487	3.83318
	YGL123W	RPS2							-2.16815						7.96216	8.87565	7.42311	7.09087	6.34113	6.55002	5.59006	5.56139
	YDR041W	RSM10					-1.20527		-2.13698						5.21456	4.57505	5.33135	5.73581	4.92595	5.32442	5.61734	5.57465
	YOL040C	RPS15							-2.13318						7.16435	7.74697	6.45396	6.1162	5.83772	5.85212	4.82705	4.67992
	YDL045W-A	MRP10							-2.02157						5.06239	3.88344	4.81142	4.3126	4.7573	5.32442	5.71288	4.68629
	YKL180W	RPL17A							-2.0166						6.65926	6.5158	5.84547	5.38723	5.53386	5.46908	4.93026	5.46499
	YDR025W	RPS11A							-1.96728						6.07319	6.51999	5.49333	3.22099	3.99902	4.81445	2.9582	3.41851
	YGR215W	RSM27							-1.93021						4.03839	3.72224	4.49301	4.24201	4.13009	5.04087	5.70734	5.09111
	YDR382W	RPP2B							-1.90264						5.68539	7.65908	6.03285	6.15727	4.6669	3.79739	2.26062	2.82492
	YMR225C	MRPL44							-1.87802						4.02398	4.06556	4.32072	4.50546	4.03802	4.29007	3.89205	3.68123
	YPL183W-A	RTC6							-1.77565						3.0019	3.79775	4.39984	3.95988	4.36621	4.27328	3.40051	4.83811
	YLR048W	RPS0B							-1.69452						7.50684	7.51886	6.74889	5.45987	5.96051	6.42256	4.44488	3.96924
	YNR036C	MRPS12							-1.69369		-1.63536				1.64286	3.13697	3.58985	4.51574	3.11809	2.71994	1.92088	3.53327
	YBR282W	MRPL27							-1.68446						3.75278	3.84835	4.71347	4.71999	4.22791	4.7525	4.85532	5.02311
	YGL076C	RPL7A							-1.62705						7.61574	7.56227	6.52797	5.64299	5.82303	5.93186	4.61868	3.61859
	YOR150W	MRPL23							-1.55146						3.78	3.70665	4.17537	4.32093	4.55484	4.79543	5.089	3.86992
	YBL038W	MRPL16					-1.24572		-1.53284						4.54251	4.35773	4.86075	5.42045	4.81161	5.12984	5.40371	5.19555
	YBR146W	MRPS9							-1.43554						3.36567	3.81529	3.90941	4.94651	4.73717	4.35535	4.86369	3.95916
	YMR142C	RPL13B							-1.3719						7.43679	7.42732	6.47832	5.98427	5.85045	5.74354	4.83102	4.44099
	YGR220C	MRPL9							-1.19477						3.88127	3.52305	4.13419	5.3926	4.67511	5.12957	5.14278	4.57523
	YBR251W	MRPS5					-1.17295		-1.18986						4.32399	4.43544	4.84588	4.65438	4.38279	4.45243	4.21045	3.63134
	YNL306W	MRPS18							-1.12277						3.07552	3.44064	3.8585	4.6276	4.34339	4.76813	4.38399	4.89789
	YJL063C	MRPL8							-1.06393						2.27425	3.05043	3.36208	3.24591	3.06525	2.69815	2.04272	3.26486
	YPL118W	MRP51							-1.03201						4.36996	4.26671	4.818	5.49907	5.32325	5.52334	5.40142	4.33104
